# Supplementary material for: The impact of Evidence-Based Pharmacy on the quality of pharmaceutical care: A survey study
Source: PLoS One. 2025 Aug 1;20(8):e0329016. doi: 10.1371/journal.pone.0329016 (PMC12316249; doi:10.1371/journal.pone.0329016)
Supplement: S2 File — Raw data. (XLSX) [file pone.0329016.s003.xlsx]

## Sheet: Sheet1
Timestamp	Consent: I hereby give my consent for the storage in electronic form and the use in anonymized form for scientific purposes. The information provided by you will be used exclusively in an anonymized form. We use a publicly available email address for individualized invitations to participate in the study. Participation in the study is voluntary.	Gender	Age	Your level of education	Size of your place of residence	Your job position (you can select more than one answer)	Pharmacist in an open pharmacy	Pharmacist in a closed pharmacy	Pharmacy technician	Pharmaceutical industry employee	Research worker	Currently not employed	Other	What is your average net salary?	How long have you been working in the profession?	Do you have a specialisation in pharmacy?	If yes, what specialisation do you have?	Do you participate in scientific research or pharmacy-related research projects?	Do you apply the principles of Evidence-Based Pharmacy (based on the concept of Evidence-Based Medicine) in your professional practice?	How would you rate your knowledge of Evidence-Based Pharmacy?	Were you trained in Evidence-Based Pharmacy during your studies or professional practice?	If yes, was this training sufficient?	Do you think Evidence-Based Pharmacy influences/could influence the quality of pharmaceutical care and increases patient safety?	Do you feel the need for further education in Evidence-Based Pharmacy?	Do you check the reliability of the sources you read?	Do you regularly update your knowledge using the latest scientific publications?	Which of the following scientific information sources do you use in your work? (you can select more than one answer)	Publications in scientific journals	Academic books	Webinars	Conference reports	Professional training/courses	The internet (forums, blogs, social media)	Are you able to assess the level of scientific evidence in pharmacy-related research articles?	Do you know the PICO framework (Population, Intervention, Comparison, Outcome) – a tool for evaluating the quality of information?	Do you use scientific evidence such as research publications in your work?	Is the affiliation (institutional association) of the authors of a scientific paper and funding information important for your analysis of the paper?	What criteria do you consider when selecting a scientific publication? (you can select more than one answer)	Publication date	Journal reputation	Funding information (e.g., grant)	Accessibility of the publication in databases	Research methodology	Information on conflicts of interest (authors)	Presentation of results (figures, tables)	Reputation of the institution (or country) where the research was conducted	Author’s name(s)	Please rank the importance of the following sections of scientific publication in your opinion (from 1 – most important to 8 – least important) [Research methodology]	Please rank the importance of the following sections of scientific publication in your opinion (from 1 – most important to 8 – least important) [Introduction]
2024-01-02 22:18:44	I agree	Female	26-39	Higher education, first cycle (bachelor's or master’s degree)	Town up to 100,000 residents	Pharmacist in an open pharmacy	Yes	No	No	No	No	No	No	1160-1630 €	0-5 years	No		No	Yes	Average	No		Yes	Yes	Yes, sometimes	Yes, sometimes	Publications in scientific journals, Webinars, Conference reports, Professional training/courses, The internet (forums, blogs, social media)	Yes	No	Yes	Yes	Yes	Yes	No	Yes	Yes, sometimes	Yes	Renoma czasopisma, Metodologia badania, Sposób przedstawienia wyników badania (ryciny, tabele), Data publikacji	Yes	Yes	No	No	Yes	No	Yes	No	No	3	5
2024-01-03 12:07:13	I agree	Female	≤26	Higher education, first cycle (bachelor's or master’s degree)	City with more than 500,000 residents	Pharmacist in an open pharmacy	Yes	No	No	No	No	No	No	580-1160 €	0-5 years	No		No	Yes	Good	Yes	Yes	Yes	Yes	Yes, sometimes	Yes, sometimes	Publications in scientific journals, Academic books, Webinars, Professional training/courses, The internet (forums, blogs, social media)	Yes	Yes	Yes	No	Yes	Yes	Yes	Yes	Yes, sometimes	Yes	Renoma ośrodka/instytucji (ew. kraj), w którym przeprowadzono badanie, Informacje dot. finansowania badań (np. grant), Informacje dot. konfliktu interesów (autorów pracy), Data publikacji, Dostępność danej publikacji w bazach danych	Yes	No	Yes	Yes	No	Yes	No	Yes	No	1	8
2024-01-03 12:44:51	I agree	Male	26-39	Higher education, first cycle (bachelor's or master’s degree)	Town up to 100,000 residents	Pharmacist in an open pharmacy	Yes	No	No	No	No	No	No	1160-1630 €	6-10 years	No		No	Yes	Average	Yes	No	Yes	Yes	Yes, always	Yes, sometimes	Publications in scientific journals, Webinars, Professional training/courses	Yes	No	Yes	No	Yes	No	Yes	Yes	Yes, sometimes	Yes	Renoma ośrodka/instytucji (ew. kraj), w którym przeprowadzono badanie, Informacje dot. konfliktu interesów (autorów pracy)	No	No	No	No	No	Yes	No	Yes	No	1	8
2024-01-03 13:33:59	I agree	Female	26-39	Higher education, first cycle (bachelor's or master’s degree)	Town up to 100,000 residents	Pharmacist in an open pharmacy	Yes	No	No	No	No	No	No	580-1160 €	0-5 years	No		No	Yes	Good	Yes	No	Yes	Yes	Yes, always	Yes, always	Publications in scientific journals, Webinars, Conference reports, Professional training/courses, The internet (forums, blogs, social media)	Yes	No	Yes	Yes	Yes	Yes	Yes	Yes	Yes, sometimes	Yes	Nazwisko autora/autorów, Renoma czasopisma, Renoma ośrodka/instytucji (ew. kraj), w którym przeprowadzono badanie, Metodologia badania, Informacje dot. finansowania badań (np. grant), Informacje dot. konfliktu interesów (autorów pracy), Data publikacji, Dostępność danej publikacji w bazach danych	Yes	Yes	Yes	Yes	Yes	Yes	No	Yes	Yes	2	6
2024-01-04 10:13:19	I agree	Female	40-59	Pharmacy technician	Town up to 100,000 residents	Pharmacy technician	No	No	Yes	No	No	No	No	580-1160 €	11-19 years	No		No	Yes	Poor	No		No wiem	No	Yes, sometimes	Yes, sometimes	Webinars, Professional training/courses, The internet (forums, blogs, social media)	No	No	Yes	No	Yes	Yes	No	No	No, never
2024-01-04 10:17:20	I agree	Female	40-59	Pharmacy technician	Town up to 500,000 residents	Pharmacy technician	No	No	Yes	No	No	No	No	580-1160 €	11-19 years	No		No	Yes	Poor	No		Yes	Yes	Yes, sometimes	Yes, sometimes	Academic books, Professional training/courses, The internet (forums, blogs, social media)	No	Yes	No	No	Yes	Yes	No	No	Yes, sometimes	Yes	Nazwisko autora/autorów, Metodologia badania, Sposób przedstawienia wyników badania (ryciny, tabele), Informacje dot. finansowania badań (np. grant)	No	No	Yes	No	Yes	No	Yes	No	Yes	1	7
2024-01-05 13:23:57	I agree	Female	≥60	Higher education, first cycle (bachelor's or master’s degree)	Town up to 100,000 residents	Pharmacist in an open pharmacy	Yes	No	No	No	No	No	No	≥1630 €	≥20 years	No		No	Yes	Very good	Yes	Yes	Yes	Yes	Yes, always	Yes, always	Publications in scientific journals, Academic books, Webinars, Conference reports, Professional training/courses, The internet (forums, blogs, social media)	Yes	Yes	Yes	Yes	Yes	Yes	Yes	Yes	Yes, often	Yes	Nazwisko autora/autorów, Renoma czasopisma, Renoma ośrodka/instytucji (ew. kraj), w którym przeprowadzono badanie, Metodologia badania, Sposób przedstawienia wyników badania (ryciny, tabele), Informacje dot. finansowania badań (np. grant), Informacje dot. konfliktu interesów (autorów pracy), Data publikacji, Dostępność danej publikacji w bazach danych	Yes	Yes	Yes	Yes	Yes	Yes	Yes	Yes	Yes	2	5
2024-01-05 13:27:55	I agree	Female	≤26	Higher education, first cycle (bachelor's or master’s degree)	Village	Pharmacist in an open pharmacy	Yes	No	No	No	No	No	No	580-1160 €	0-5 years	No		Yes	Yes	Good	Yes	No	Yes	Yes	Yes, sometimes	Yes, always	Publications in scientific journals, Academic books, Webinars, The internet (forums, blogs, social media)	Yes	Yes	Yes	No	No	Yes	Yes	Yes	Yes, sometimes	Yes	Renoma ośrodka/instytucji (ew. kraj), w którym przeprowadzono badanie, Informacje dot. finansowania badań (np. grant), Informacje dot. konfliktu interesów (autorów pracy)	No	No	Yes	No	No	Yes	No	Yes	No	1	5
2024-01-05 14:32:02	I agree	Male	26-39	Higher education, first cycle (bachelor's or master’s degree)	Town up to 250,000 residents	Pharmacist in an open pharmacy	Yes	No	No	No	No	No	No	1160-1630 €	0-5 years	No		No	Yes	Good	Yes	Yes	Yes	Yes	Yes, always	Yes, sometimes	Publications in scientific journals, Webinars, Conference reports, Professional training/courses, The internet (forums, blogs, social media)	Yes	No	Yes	Yes	Yes	Yes	Yes	No	Yes, sometimes	Yes	Metodologia badania, Informacje dot. konfliktu interesów (autorów pracy), Data publikacji	Yes	No	No	No	Yes	Yes	No	No	No	1	6
2024-01-05 15:36:07	I agree	Male	26-39	Higher education, first cycle (bachelor's or master’s degree)	City with more than 500,000 residents	Pharmaceutical industry employee	No	No	No	Yes	No	No	No	1160-1630 €	0-5 years	No		No	No	Poor	Yes	Yes	No wiem	No	Yes, always	Yes, sometimes	Conference reports, Professional training/courses, The internet (forums, blogs, social media)	No	No	No	Yes	Yes	Yes	Yes	No	Yes, sometimes	No	Nazwisko autora/autorów, Renoma ośrodka/instytucji (ew. kraj), w którym przeprowadzono badanie, Metodologia badania	No	No	No	No	Yes	No	No	Yes	Yes	3	4
2024-01-05 15:37:28	I agree	Female	26-39	Higher education, first cycle (bachelor's or master’s degree)	Town up to 100,000 residents	Pharmacist in an open pharmacy	Yes	No	No	No	No	No	No	580-1160 €	0-5 years	No		No	Yes	Poor	Yes	No	Yes	Yes	Yes, sometimes	Yes, sometimes	Conference reports, Professional training/courses, The internet (forums, blogs, social media)	No	No	No	Yes	Yes	Yes	Yes	No	Yes, sometimes	Yes	Metodologia badania, Informacje dot. finansowania badań (np. grant), Data publikacji	Yes	No	Yes	No	Yes	No	No	No	No	1	5
2024-01-05 15:42:52	I agree	Female	40-59	Higher education, first cycle (bachelor's or master’s degree)	Town up to 100,000 residents	Pharmacist in an open pharmacy	Yes	No	No	No	No	No	No	580-1160 €	6-10 years	No		No	Yes	Good	Yes	No	Yes	Yes	Yes, sometimes	Yes, sometimes	Academic books, Webinars, Conference reports, Professional training/courses	No	Yes	Yes	Yes	Yes	No	No	Yes	Yes, sometimes	Yes	Nazwisko autora/autorów, Metodologia badania, Informacje dot. finansowania badań (np. grant), Informacje dot. konfliktu interesów (autorów pracy)	No	No	Yes	No	Yes	Yes	No	No	Yes	2	7
2024-01-07 11:49:45	I agree	Female	≤26	Higher education, first cycle (bachelor's or master’s degree)	Town up to 250,000 residents	Pharmacist in an open pharmacy	Yes	No	No	No	No	No	No	580-1160 €	0-5 years	No		No	Yes	Poor	Yes	No	Yes	Yes	Yes, sometimes	Yes, sometimes	Webinars, Professional training/courses, The internet (forums, blogs, social media)	No	No	Yes	No	Yes	Yes	No	Yes	Yes, sometimes	Yes	Renoma czasopisma, Renoma ośrodka/instytucji (ew. kraj), w którym przeprowadzono badanie, Informacje dot. finansowania badań (np. grant), Informacje dot. konfliktu interesów (autorów pracy), Data publikacji	Yes	Yes	Yes	No	No	Yes	No	Yes	No	3	6
2024-01-07 12:51:55	I agree	Male	26-39	Higher education, first cycle (bachelor's or master’s degree)	Town up to 100,000 residents	Pharmacist in an open pharmacy	Yes	No	No	No	No	No	No	580-1160 €	0-5 years	No		No	No	Poor	No		No wiem	Yes	No, never	Yes, sometimes	Professional training/courses, The internet (forums, blogs, social media)	No	No	No	No	Yes	Yes	No	No	No, never
2024-01-08 09:00:20	I agree	Female	40-59	Higher education, first cycle (bachelor's or master’s degree)	Town up to 100,000 residents	Pharmacist in an open pharmacy	Yes	No	No	No	No	No	No	1160-1630 €	≥20 years	No		No	Yes	Good	Yes	No	Yes	Yes	Yes, sometimes	Yes, sometimes	Webinars, Conference reports, Professional training/courses, The internet (forums, blogs, social media)	No	No	Yes	Yes	Yes	Yes	Yes	No	Yes, sometimes	Yes	Renoma czasopisma, Renoma ośrodka/instytucji (ew. kraj), w którym przeprowadzono badanie, Sposób przedstawienia wyników badania (ryciny, tabele), Informacje dot. finansowania badań (np. grant), Informacje dot. konfliktu interesów (autorów pracy)	No	Yes	Yes	No	No	Yes	Yes	Yes	No	3	7
2024-01-08 10:16:55	I agree	Female	26-39	Higher education, first cycle (bachelor's or master’s degree)	Town up to 100,000 residents	Pharmacist in an open pharmacy	Yes	No	No	No	No	No	No	580-1160 €	0-5 years	No		No	Yes	Good	Yes	No	Yes	Yes	Yes, sometimes	Yes, sometimes	Publications in scientific journals, Academic books, Webinars, The internet (forums, blogs, social media)	Yes	Yes	Yes	No	No	Yes	Yes	Yes	Yes, sometimes	Yes	Metodologia badania, Informacje dot. finansowania badań (np. grant), Dostępność danej publikacji w bazach danych	No	No	Yes	Yes	Yes	No	No	No	No	3	6
2024-01-08 10:19:46	I agree	Female	26-39	Higher education, first cycle (bachelor's or master’s degree)	Town up to 100,000 residents	Pharmacist in an open pharmacy	Yes	No	No	No	No	No	No	1160-1630 €	6-10 years	No		No	Yes	Very good	Yes	No	Yes	Yes	Yes, always	Yes, always	Publications in scientific journals, Academic books, Conference reports	Yes	Yes	No	Yes	No	No	Yes	Yes	Yes, often	Yes	Renoma czasopisma, Metodologia badania, Informacje dot. konfliktu interesów (autorów pracy), Data publikacji, Dostępność danej publikacji w bazach danych	Yes	Yes	No	Yes	Yes	Yes	No	No	No	2	7
2024-01-09 09:23:51	I agree	Female	26-39	Higher education, first cycle (bachelor's or master’s degree)	Town up to 250,000 residents	Pharmacist in an open pharmacy	Yes	No	No	No	No	No	No	580-1160 €	6-10 years	No		No	Yes	Average	Yes	No	Yes	Yes	Yes, sometimes	Yes, sometimes	Webinars, Professional training/courses	No	No	Yes	No	Yes	No	Yes	No	Yes, sometimes	Yes	Nazwisko autora/autorów, Metodologia badania, Sposób przedstawienia wyników badania (ryciny, tabele)	No	No	No	No	Yes	No	Yes	No	Yes	2	4
2024-01-09 12:28:47	I agree	Female	40-59	Higher education, first cycle (bachelor's or master’s degree)	Town up to 100,000 residents	Pharmacist in an open pharmacy	Yes	No	No	No	No	No	No	≥1630 €	11-19 years	Yes	Clinical Pharmacy	No	Yes	Very good	Yes	Yes	Yes	Yes	Yes, always	Yes, always	Publications in scientific journals, Academic books, Conference reports, The internet (forums, blogs, social media)	Yes	Yes	No	Yes	No	Yes	Yes	Yes	Yes, often	Yes	Renoma ośrodka/instytucji (ew. kraj), w którym przeprowadzono badanie, Metodologia badania, Informacje dot. finansowania badań (np. grant), Informacje dot. konfliktu interesów (autorów pracy), Dostępność danej publikacji w bazach danych	No	No	Yes	Yes	Yes	Yes	No	Yes	No	1	7
2024-01-09 12:32:25	I agree	Male	26-39	Higher education, first cycle (bachelor's or master’s degree)	Town up to 100,000 residents	Pharmacist in an open pharmacy	Yes	No	No	No	No	No	No	1160-1630 €	6-10 years	No		No	Yes	Good	Yes	No	Yes	Yes	Yes, sometimes	Yes, sometimes	Publications in scientific journals, Academic books, Conference reports, The internet (forums, blogs, social media)	Yes	Yes	No	Yes	No	Yes	Yes	No	Yes, sometimes	Yes	Renoma czasopisma, Metodologia badania, Sposób przedstawienia wyników badania (ryciny, tabele), Informacje dot. finansowania badań (np. grant), Informacje dot. konfliktu interesów (autorów pracy), Data publikacji, Dostępność danej publikacji w bazach danych	Yes	Yes	Yes	Yes	Yes	Yes	Yes	No	No	2	7
2024-01-09 15:35:08	I agree	Female	≥60	Pharmacy technician	Town up to 100,000 residents	Pharmacy technician	No	No	Yes	No	No	No	No	580-1160 €	≥20 years	No		No	Yes	Average	No		Yes	Yes	Yes, sometimes	No, never	Webinars, Professional training/courses, The internet (forums, blogs, social media)	No	No	Yes	No	Yes	Yes	No	No	No, never
2024-01-09 16:40:12	I agree	Female	40-59	Higher education, second cycle (doctorate)	Town up to 250,000 residents	Pharmacist in an open pharmacy	Yes	No	No	No	No	No	No	≥1630 €	≥20 years	Yes	Pharmacology	No	Yes	Very good	Yes	Yes	Yes	Yes	Yes, always	Yes, sometimes	Publications in scientific journals, Academic books, Webinars, Conference reports, Professional training/courses	Yes	Yes	Yes	Yes	Yes	No	Yes	Yes	Yes, sometimes	Yes	Renoma czasopisma, Renoma ośrodka/instytucji (ew. kraj), w którym przeprowadzono badanie, Informacje dot. finansowania badań (np. grant), Informacje dot. konfliktu interesów (autorów pracy), Data publikacji	Yes	Yes	Yes	No	No	Yes	No	Yes	No	5	8
2024-01-09 16:49:44	I agree	Female	26-39	Higher education, first cycle (bachelor's or master’s degree)	City with more than 500,000 residents	Pharmacist in an open pharmacy	Yes	No	No	No	No	No	No	580-1160 €	0-5 years	No		No	Yes	Very good	Yes	No	Yes	Yes	Yes, sometimes	Yes, sometimes	Publications in scientific journals, Academic books, Webinars, The internet (forums, blogs, social media)	Yes	Yes	Yes	No	No	Yes	Yes	No	Yes, sometimes	No	Nazwisko autora/autorów, Metodologia badania, Sposób przedstawienia wyników badania (ryciny, tabele), Data publikacji, Dostępność danej publikacji w bazach danych	Yes	No	No	Yes	Yes	No	Yes	No	Yes	1	6
2024-01-23 08:10:10	I agree	Female	40-59	Higher education, first cycle (bachelor's or master’s degree)	Town up to 100,000 residents	Pharmacist in an open pharmacy	Yes	No	No	No	No	No	No	1160-1630 €	≥20 years	No		No	Yes	Good	Yes	No	Yes	Yes	Yes, sometimes	Yes, sometimes	Academic books, Conference reports, Professional training/courses	No	Yes	No	Yes	Yes	No	Yes	Yes	Yes, sometimes	Yes	Nazwisko autora/autorów, Renoma czasopisma, Renoma ośrodka/instytucji (ew. kraj), w którym przeprowadzono badanie, Informacje dot. finansowania badań (np. grant), Informacje dot. konfliktu interesów (autorów pracy)	No	Yes	Yes	No	No	Yes	No	Yes	Yes	4	6
2024-01-23 09:16:07	I agree	Male	26-39	Higher education, first cycle (bachelor's or master’s degree)	Town up to 500,000 residents	Pharmacist in an open pharmacy	Yes	No	No	No	No	No	No	1160-1630 €	6-10 years	No		No	Yes	Very good	Yes	No	Yes	Yes	Yes, sometimes	Yes, sometimes	Publications in scientific journals, The internet (forums, blogs, social media)	Yes	No	No	No	No	Yes	Yes	Yes	Yes, sometimes	Yes	Renoma czasopisma, Metodologia badania, Sposób przedstawienia wyników badania (ryciny, tabele), Informacje dot. finansowania badań (np. grant), Informacje dot. konfliktu interesów (autorów pracy), Dostępność danej publikacji w bazach danych	No	Yes	Yes	Yes	Yes	Yes	Yes	No	No	1	3
2024-01-24 09:27:28	I agree	Female	≥60	Pharmacy technician	Town up to 100,000 residents	Pharmacy technician	No	No	Yes	No	No	No	No	580-1160 €	≥20 years	No		No	Yes	Good	No		Yes	Yes	Yes, sometimes	Yes, sometimes	Academic books, Professional training/courses, The internet (forums, blogs, social media)	No	Yes	No	No	Yes	Yes	Yes	No	Yes, sometimes	Yes	Renoma czasopisma, Metodologia badania, Sposób przedstawienia wyników badania (ryciny, tabele), Informacje dot. finansowania badań (np. grant), Informacje dot. konfliktu interesów (autorów pracy), Data publikacji, Dostępność danej publikacji w bazach danych	Yes	Yes	Yes	Yes	Yes	Yes	Yes	No	No	1	3
2024-01-31 17:43:34	I agree	Female	26-39	Higher education, first cycle (bachelor's or master’s degree)	Town up to 100,000 residents	Pharmacist in an open pharmacy	Yes	No	No	No	No	No	No	1160-1630 €	0-5 years	No		No	Yes	Average	No		Yes	Yes	Yes, sometimes	Yes, sometimes	Publications in scientific journals, Webinars, Conference reports, The internet (forums, blogs, social media)	Yes	No	Yes	Yes	No	Yes	No	No	Yes, sometimes	Yes	Metodologia badania, Sposób przedstawienia wyników badania (ryciny, tabele), Data publikacji, Dostępność danej publikacji w bazach danych	Yes	No	No	Yes	Yes	No	Yes	No	No	3	5
2024-01-31 18:06:28	I agree	Female	26-39	Higher education, first cycle (bachelor's or master’s degree)	Town up to 500,000 residents	Pharmacist in an open pharmacy	Yes	No	No	No	No	No	No	1160-1630 €	6-10 years	Yes	Pharmacology	No	Yes	Average	No		Yes	Yes	Yes, sometimes	Yes, sometimes	Publications in scientific journals, Webinars, Conference reports, Professional training/courses, The internet (forums, blogs, social media)	Yes	No	Yes	Yes	Yes	Yes	Yes	No	Yes, often	Yes	Metodologia badania, Sposób przedstawienia wyników badania (ryciny, tabele), Data publikacji, Dostępność danej publikacji w bazach danych	Yes	No	No	Yes	Yes	No	Yes	No	No	2	5
2024-02-02 10:48:51	I agree	Female	40-59	Higher education, first cycle (bachelor's or master’s degree)	Town up to 250,000 residents	Pharmacist in an open pharmacy	Yes	No	No	No	No	No	No	1160-1630 €	11-19 years	No		No	Yes	Very good	Yes	No	Yes	Yes	Yes, sometimes	Yes, sometimes	Publications in scientific journals, Academic books, Conference reports, Professional training/courses, The internet (forums, blogs, social media)	Yes	Yes	No	Yes	Yes	Yes	Yes	Yes	Yes, sometimes	Yes	Renoma ośrodka/instytucji (ew. kraj), w którym przeprowadzono badanie, Sposób przedstawienia wyników badania (ryciny, tabele), Informacje dot. finansowania badań (np. grant), Informacje dot. konfliktu interesów (autorów pracy)	No	No	Yes	No	No	Yes	Yes	Yes	No	3	6
2024-02-02 12:12:34	I agree	Male	26-39	Higher education, first cycle (bachelor's or master’s degree)	Town up to 100,000 residents	Pharmacist in an open pharmacy, Pharmaceutical industry employee	Yes	No	No	Yes	No	No	No	≥1630 €	11-19 years	No		No	Yes	Good	Yes	No	Yes	Yes	Yes, always	Yes, always	Publications in scientific journals, Conference reports, Professional training/courses	Yes	No	No	Yes	Yes	No	Yes	Yes	Yes, often	Yes	Renoma czasopisma, Metodologia badania, Informacje dot. finansowania badań (np. grant), Informacje dot. konfliktu interesów (autorów pracy), Data publikacji, Dostępność danej publikacji w bazach danych	Yes	Yes	Yes	Yes	Yes	Yes	No	No	No	3	7
2024-02-02 12:48:14	I agree	Male	26-39	Higher education, first cycle (bachelor's or master’s degree)	Town up to 100,000 residents	Pharmacist in an open pharmacy	Yes	No	No	No	No	No	No	1160-1630 €	0-5 years	No		No	Yes	Very good	Yes	Yes	Yes	Yes	Yes, sometimes	No, never	Academic books, Webinars, Conference reports, Professional training/courses, The internet (forums, blogs, social media)	No	Yes	Yes	Yes	Yes	Yes	Yes	Yes	Yes, sometimes	Yes	Sposób przedstawienia wyników badania (ryciny, tabele), Data publikacji	Yes	No	No	No	No	No	Yes	No	No	4	3
2024-02-02 15:53:47	I agree	Female	40-59	Higher education, first cycle (bachelor's or master’s degree)	City with more than 500,000 residents	Pharmacist in an open pharmacy	Yes	No	No	No	No	No	No	1160-1630 €	11-19 years	No		No	Yes	Very good	No		Yes	Yes	Yes, always	Yes, sometimes	Publications in scientific journals, Academic books, Conference reports, Professional training/courses	Yes	Yes	No	Yes	Yes	No	Yes	No	Yes, sometimes	Yes	Renoma ośrodka/instytucji (ew. kraj), w którym przeprowadzono badanie, Sposób przedstawienia wyników badania (ryciny, tabele), Data publikacji, Dostępność danej publikacji w bazach danych	Yes	No	No	Yes	No	No	Yes	Yes	No	2	7
2024-02-07 09:57:26	I agree	Female	26-39	Higher education, first cycle (bachelor's or master’s degree)	City with more than 500,000 residents	Pharmacist in an open pharmacy	Yes	No	No	No	No	No	No	580-1160 €	6-10 years	No		No	Yes	Good	Yes	No	Yes	Yes	Yes, always	Yes, sometimes	Academic books, Conference reports, The internet (forums, blogs, social media)	No	Yes	No	Yes	No	Yes	Yes	Yes	Yes, sometimes	Yes	Renoma ośrodka/instytucji (ew. kraj), w którym przeprowadzono badanie, Informacje dot. finansowania badań (np. grant), Informacje dot. konfliktu interesów (autorów pracy), Data publikacji	Yes	No	Yes	No	No	Yes	No	Yes	No	2	5
2024-02-07 14:16:41	I agree	Female	26-39	Higher education, first cycle (bachelor's or master’s degree)	Village	Other	No	No	No	No	No	No	Yes	1160-1630 €	11-19 years	No		Yes	Yes	Very good	No		Yes	Yes	Yes, always	Yes, always	Publications in scientific journals, Academic books, Conference reports	Yes	Yes	No	Yes	No	No	Yes	Yes	Yes, often	Yes	Metodologia badania, Informacje dot. finansowania badań (np. grant), Informacje dot. konfliktu interesów (autorów pracy), Data publikacji	Yes	No	Yes	No	Yes	Yes	No	No	No	2	8
2024-02-08 09:17:10	I agree	Male	26-39	Higher education, second cycle (doctorate)	City with more than 500,000 residents	Pharmacist in an open pharmacy	Yes	No	No	No	No	No	No	1160-1630 €	0-5 years	No		No	Yes	Average	Yes	No	Yes	Yes	Yes, sometimes	Yes, sometimes	Academic books, The internet (forums, blogs, social media)	No	Yes	No	No	No	Yes	No	No	Yes, sometimes	No	Renoma czasopisma, Data publikacji, Dostępność danej publikacji w bazach danych	Yes	Yes	No	Yes	No	No	No	No	No	3	8
2024-02-08 09:38:32	I agree	Male	40-59	Higher education, second cycle (doctorate)	Town up to 500,000 residents	Pharmacist in an open pharmacy	Yes	No	No	No	No	No	No	≥1630 €	≥20 years	No		Yes	Yes	Good	No		Yes	Yes	Yes, always	Yes, always	Publications in scientific journals, Academic books, Webinars, Conference reports	Yes	Yes	Yes	Yes	No	No	Yes	Yes	Yes, often	Yes	Renoma czasopisma, Renoma ośrodka/instytucji (ew. kraj), w którym przeprowadzono badanie, Metodologia badania, Sposób przedstawienia wyników badania (ryciny, tabele), Informacje dot. konfliktu interesów (autorów pracy), Data publikacji, Dostępność danej publikacji w bazach danych	Yes	Yes	No	Yes	Yes	Yes	Yes	Yes	No	1	4
2024-02-09 15:29:33	I agree	Male	40-59	Higher education, first cycle (bachelor's or master’s degree)	Town up to 100,000 residents	Pharmacist in an open pharmacy	Yes	No	No	No	No	No	No	580-1160 €	11-19 years	Yes	Other	No	No	I have no knowledge of it	No		No wiem	No	Yes, always	No, never	Webinars, Professional training/courses	No	No	Yes	No	Yes	No	No	No	No, never
2024-02-09 16:27:19	I agree	Female	≤26	Higher education, first cycle (bachelor's or master’s degree)	Town up to 500,000 residents	Pharmacist in an open pharmacy	Yes	No	No	No	No	No	No	Currently not employed	0-5 years	No		No	Yes	Average	No		Yes	Yes	Yes, always	Yes, always	Publications in scientific journals, Academic books, Webinars, Conference reports, Professional training/courses	Yes	Yes	Yes	Yes	Yes	No	Yes	Yes	No, never
2024-02-09 19:53:51	I agree	Female	26-39	Higher education, first cycle (bachelor's or master’s degree)	Village	Pharmacist in an open pharmacy	Yes	No	No	No	No	No	No	580-1160 €	0-5 years	No		No	Yes	Good	Yes	No	Yes	Yes	Yes, sometimes	Yes, sometimes	Publications in scientific journals, Academic books, Conference reports, The internet (forums, blogs, social media)	Yes	Yes	No	Yes	No	Yes	No	No	Yes, sometimes	Yes	Metodologia badania, Informacje dot. finansowania badań (np. grant), Informacje dot. konfliktu interesów (autorów pracy), Data publikacji	Yes	No	Yes	No	Yes	Yes	No	No	No	1	5
2024-02-10 12:57:34	I agree	Female	40-59	Higher education, first cycle (bachelor's or master’s degree)	Town up to 100,000 residents	Pharmacist in an open pharmacy	Yes	No	No	No	No	No	No	580-1160 €	6-10 years	No		Yes	Yes	Good	No		Yes	Yes	Yes, always	Yes, sometimes	Publications in scientific journals, Academic books, Conference reports	Yes	Yes	No	Yes	No	No	Yes	Yes	Yes, often	Yes	Metodologia badania, Data publikacji, Dostępność danej publikacji w bazach danych	Yes	No	No	Yes	Yes	No	No	No	No	2	8
2024-02-10 14:01:47	I agree	Female	26-39	Pharmacy technician	Town up to 100,000 residents	Pharmacy technician	No	No	Yes	No	No	No	No	580-1160 €	0-5 years	No		No	No	Average	No		Yes	Yes	Yes, sometimes	Yes, sometimes	Academic books, The internet (forums, blogs, social media)	No	Yes	No	No	No	Yes	No	No	Yes, sometimes	Yes	Metodologia badania, Informacje dot. konfliktu interesów (autorów pracy), Data publikacji	Yes	No	No	No	Yes	Yes	No	No	No	1	5
2024-02-10 14:10:18	I agree	Female	26-39	Higher education, first cycle (bachelor's or master’s degree)	Village	Pharmacist in an open pharmacy	Yes	No	No	No	No	No	No	1160-1630 €	6-10 years	No		No	Yes	Average	No		No wiem	Yes	Yes, sometimes	Yes, sometimes	Publications in scientific journals, Academic books, Conference reports	Yes	Yes	No	Yes	No	No	No	No	Yes, sometimes	Yes	Metodologia badania, Informacje dot. finansowania badań (np. grant), Informacje dot. konfliktu interesów (autorów pracy), Data publikacji	Yes	No	Yes	No	Yes	Yes	No	No	No	3	6
2024-02-11 09:12:58	I agree	Female	26-39	Pharmacy technician	Town up to 100,000 residents	Pharmacy technician	No	No	Yes	No	No	No	No	580-1160 €	11-19 years	No		No	Yes	Good	No		Yes	Yes	Yes, sometimes	Yes, sometimes	Academic books, The internet (forums, blogs, social media)	No	Yes	No	No	No	Yes	No	No	Yes, sometimes	Yes	Renoma czasopisma, Metodologia badania, Informacje dot. finansowania badań (np. grant), Data publikacji, Dostępność danej publikacji w bazach danych	Yes	Yes	Yes	Yes	Yes	No	No	No	No	1	6
2024-02-11 11:16:17	I agree	Female	≤26	Student	City with more than 500,000 residents	Currently not employed	No	No	No	No	No	Yes	No	Currently not employed	0-5 years	No		Yes	Yes	Good	Yes	No	Yes	Yes	Yes, always	Yes, always	Publications in scientific journals, Academic books, Webinars, Conference reports, The internet (forums, blogs, social media)	Yes	Yes	Yes	Yes	No	Yes	No	Yes	Yes, sometimes	Yes	Metodologia badania, Informacje dot. konfliktu interesów (autorów pracy), Data publikacji, Dostępność danej publikacji w bazach danych	Yes	No	No	Yes	Yes	Yes	No	No	No	2	8
2024-02-11 14:20:08	I agree	Female	26-39	Higher education, first cycle (bachelor's or master’s degree)	Town up to 250,000 residents	Pharmacist in an open pharmacy, Pharmaceutical industry employee	Yes	No	No	Yes	No	No	No	580-1160 €	0-5 years	No		No	Yes	Average	Yes	No	Yes	Yes	Yes, sometimes	Yes, sometimes	Publications in scientific journals, Academic books, Conference reports	Yes	Yes	No	Yes	No	No	Yes	Yes	Yes, sometimes	Yes	Renoma czasopisma, Metodologia badania, Informacje dot. konfliktu interesów (autorów pracy), Data publikacji, Dostępność danej publikacji w bazach danych	Yes	Yes	No	Yes	Yes	Yes	No	No	No	1	8
2024-02-11 14:43:06	I agree	Female	26-39	Higher education, first cycle (bachelor's or master’s degree)	Town up to 250,000 residents	Pharmacist in an open pharmacy	Yes	No	No	No	No	No	No	580-1160 €	0-5 years	No		No	Yes	Average	Yes	No	Yes	Yes	Yes, sometimes	Yes, sometimes	Publications in scientific journals, Academic books, The internet (forums, blogs, social media)	Yes	Yes	No	No	No	Yes	No	Yes	Yes, sometimes	Yes	Renoma czasopisma, Metodologia badania, Informacje dot. finansowania badań (np. grant), Informacje dot. konfliktu interesów (autorów pracy), Data publikacji, Dostępność danej publikacji w bazach danych	Yes	Yes	Yes	Yes	Yes	Yes	No	No	No	1	5
2024-02-11 17:45:46	I agree	Female	26-39	Higher education, first cycle (bachelor's or master’s degree)	Town up to 250,000 residents	Pharmacist in an open pharmacy, Currently not employed	Yes	No	No	No	No	Yes	No	Currently not employed	0-5 years	No		No	Yes	Poor	Yes	No	Yes	Yes	Yes, sometimes	Yes, sometimes	Academic books, Conference reports, The internet (forums, blogs, social media)	No	Yes	No	Yes	No	Yes	No	Yes	Yes, sometimes	Yes	Metodologia badania, Sposób przedstawienia wyników badania (ryciny, tabele), Data publikacji, Dostępność danej publikacji w bazach danych	Yes	No	No	Yes	Yes	No	Yes	No	No	1	4
2024-02-11 18:50:56	I agree	Female	26-39	Higher education, first cycle (bachelor's or master’s degree)	Town up to 500,000 residents	Pharmacist in an open pharmacy	Yes	No	No	No	No	No	No	580-1160 €	6-10 years	No		No	Yes	Average	No		Yes	Yes	Yes, sometimes	Yes, always	Academic books, Webinars, Conference reports	No	Yes	Yes	Yes	No	No	Yes	No	Yes, sometimes	No	Nazwisko autora/autorów, Renoma czasopisma, Metodologia badania, Sposób przedstawienia wyników badania (ryciny, tabele), Data publikacji	Yes	Yes	No	No	Yes	No	Yes	No	Yes	1	5
2024-02-11 19:02:19	I agree	Male	26-39	Higher education, first cycle (bachelor's or master’s degree)	Village	Pharmacist in an open pharmacy	Yes	No	No	No	No	No	No	580-1160 €	6-10 years	No		No	Yes	Average	Yes	No	Yes	Yes	Yes, always	Yes, always	Publications in scientific journals, Conference reports, The internet (forums, blogs, social media)	Yes	No	No	Yes	No	Yes	Yes	Yes	Yes, sometimes	Yes	Renoma ośrodka/instytucji (ew. kraj), w którym przeprowadzono badanie, Metodologia badania, Sposób przedstawienia wyników badania (ryciny, tabele), Informacje dot. konfliktu interesów (autorów pracy), Data publikacji, Dostępność danej publikacji w bazach danych	Yes	No	No	Yes	Yes	Yes	Yes	Yes	No	1	4
2024-02-11 19:21:28	I agree	Female	40-59	Higher education, first cycle (bachelor's or master’s degree)	Town up to 100,000 residents	Pharmacist in an open pharmacy, Pharmacist in a closed pharmacy	Yes	Yes	No	No	No	No	No	≥1630 €	11-19 years	No		Yes	Yes	Very good	No		Yes	Yes	Yes, always	Yes, always	Publications in scientific journals, Academic books, Conference reports, Professional training/courses, The internet (forums, blogs, social media)	Yes	Yes	No	Yes	Yes	Yes	Yes	No	Yes, often	Yes	Metodologia badania, Sposób przedstawienia wyników badania (ryciny, tabele), Informacje dot. finansowania badań (np. grant), Informacje dot. konfliktu interesów (autorów pracy), Data publikacji, Dostępność danej publikacji w bazach danych	Yes	No	Yes	Yes	Yes	Yes	Yes	No	No	1	6
2024-02-11 19:45:52	I agree	Female	26-39	Higher education, first cycle (bachelor's or master’s degree)	Town up to 100,000 residents	Pharmacist in an open pharmacy	Yes	No	No	No	No	No	No	580-1160 €	6-10 years	No		No	Yes	Average	No		Yes	Yes	Yes, sometimes	Yes, sometimes	Publications in scientific journals, Academic books, Webinars, Conference reports, Professional training/courses, The internet (forums, blogs, social media)	Yes	Yes	Yes	Yes	Yes	Yes	Yes	Yes	Yes, sometimes	Yes	Renoma czasopisma, Renoma ośrodka/instytucji (ew. kraj), w którym przeprowadzono badanie, Metodologia badania, Informacje dot. finansowania badań (np. grant), Informacje dot. konfliktu interesów (autorów pracy), Data publikacji	Yes	Yes	Yes	No	Yes	Yes	No	Yes	No	4	8
2024-02-11 19:49:53	I agree	Female	26-39	Higher education, first cycle (bachelor's or master’s degree)	Town up to 100,000 residents	Pharmacist in an open pharmacy	Yes	No	No	No	No	No	No	1160-1630 €	0-5 years	No		No	Yes	Good	Yes	No	Yes	Yes	Yes, sometimes	Yes, always	Academic books, Conference reports, The internet (forums, blogs, social media)	No	Yes	No	Yes	No	Yes	Yes	No	Yes, sometimes	Yes	Metodologia badania, Informacje dot. konfliktu interesów (autorów pracy), Data publikacji, Dostępność danej publikacji w bazach danych	Yes	No	No	Yes	Yes	Yes	No	No	No	7	8
2024-02-12 08:52:58	I agree	Female	26-39	Higher education, first cycle (bachelor's or master’s degree)	Town up to 100,000 residents	Pharmacist in an open pharmacy	Yes	No	No	No	No	No	No	580-1160 €	0-5 years	No		No	Yes	Average	Yes	No	Yes	Yes	Yes, always	Yes, always	Publications in scientific journals, Academic books, Webinars, Conference reports	Yes	Yes	Yes	Yes	No	No	Yes	Yes	Yes, sometimes	Yes	Renoma ośrodka/instytucji (ew. kraj), w którym przeprowadzono badanie, Sposób przedstawienia wyników badania (ryciny, tabele), Informacje dot. finansowania badań (np. grant), Informacje dot. konfliktu interesów (autorów pracy), Data publikacji, Dostępność danej publikacji w bazach danych	Yes	No	Yes	Yes	No	Yes	Yes	Yes	No	5	8
2024-02-12 09:36:22	I agree	Female	≤26	Higher education, first cycle (bachelor's or master’s degree)	Town up to 100,000 residents	Pharmacist in an open pharmacy	Yes	No	No	No	No	No	No	Currently not employed	0-5 years	No		No	No	I have no knowledge of it	No		No wiem	No	Yes, sometimes	Yes, sometimes	Webinars, Professional training/courses, The internet (forums, blogs, social media)	No	No	Yes	No	Yes	Yes	Yes	No	Yes, sometimes	No	Renoma czasopisma, Renoma ośrodka/instytucji (ew. kraj), w którym przeprowadzono badanie, Sposób przedstawienia wyników badania (ryciny, tabele), Data publikacji	Yes	Yes	No	No	No	No	Yes	Yes	No	4	3
2024-02-12 09:57:28	I agree	Female	40-59	Higher education, first cycle (bachelor's or master’s degree)	City with more than 500,000 residents	Pharmacist in a closed pharmacy	No	Yes	No	No	No	No	No	1160-1630 €	11-19 years	Yes	Clinical Pharmacy	Yes	Yes	Good	No		Yes	Yes	Yes, always	Yes, always	Publications in scientific journals, Academic books, Conference reports	Yes	Yes	No	Yes	No	No	Yes	Yes	Yes, often	Yes	Metodologia badania, Informacje dot. finansowania badań (np. grant), Informacje dot. konfliktu interesów (autorów pracy), Data publikacji, Dostępność danej publikacji w bazach danych	Yes	No	Yes	Yes	Yes	Yes	No	No	No	4	7
2024-02-12 13:30:14	I agree	Female	26-39	Higher education, first cycle (bachelor's or master’s degree)	Village	Pharmacist in an open pharmacy	Yes	No	No	No	No	No	No	1160-1630 €	0-5 years	No		No	Yes	Average	Yes	No	Yes	Yes	Yes, always	Yes, sometimes	Academic books, Webinars, Conference reports, The internet (forums, blogs, social media)	No	Yes	Yes	Yes	No	Yes	Yes	Yes	Yes, sometimes	Yes	Sposób przedstawienia wyników badania (ryciny, tabele), Informacje dot. konfliktu interesów (autorów pracy), Data publikacji	Yes	No	No	No	No	Yes	Yes	No	No	4	5
2024-02-13 14:30:39	I agree	Female	≤26	Higher education, first cycle (bachelor's or master’s degree)	Town up to 500,000 residents	Pharmacist in an open pharmacy	Yes	No	No	No	No	No	No	Currently not employed	0-5 years	No		No	Yes	Good	No		Yes	Yes	Yes, always	Yes, always	Publications in scientific journals, Webinars, Conference reports, Professional training/courses	Yes	No	Yes	Yes	Yes	No	Yes	Yes	Yes, often	Yes	Metodologia badania, Sposób przedstawienia wyników badania (ryciny, tabele), Informacje dot. finansowania badań (np. grant), Data publikacji, Dostępność danej publikacji w bazach danych	Yes	No	Yes	Yes	Yes	No	Yes	No	No	1	8
2024-02-13 14:57:58	I agree	Female	26-39	Higher education, first cycle (bachelor's or master’s degree)	Town up to 250,000 residents	Pharmacist in an open pharmacy	Yes	No	No	No	No	No	No	580-1160 €	0-5 years	No		No	Yes	Average	Yes	No	Yes	Yes	Yes, sometimes	Yes, sometimes	Academic books, Webinars, The internet (forums, blogs, social media)	No	Yes	Yes	No	No	Yes	Yes	No	Yes, sometimes	Yes	Sposób przedstawienia wyników badania (ryciny, tabele), Informacje dot. konfliktu interesów (autorów pracy), Data publikacji, Dostępność danej publikacji w bazach danych	Yes	No	No	Yes	No	Yes	Yes	No	No	5	4
2024-02-14 11:01:35	I agree	Female	26-39	Higher education, first cycle (bachelor's or master’s degree)	Village	Pharmacist in an open pharmacy	Yes	No	No	No	No	No	No	1160-1630 €	6-10 years	No		No	Yes	Very good	Yes	No	Yes	Yes	Yes, always	Yes, always	Publications in scientific journals, Academic books, Conference reports	Yes	Yes	No	Yes	No	No	Yes	Yes	Yes, often	Yes	Renoma ośrodka/instytucji (ew. kraj), w którym przeprowadzono badanie, Informacje dot. finansowania badań (np. grant), Informacje dot. konfliktu interesów (autorów pracy), Data publikacji, Dostępność danej publikacji w bazach danych	Yes	No	Yes	Yes	No	Yes	No	Yes	No	5	6
2024-02-18 10:25:33	I agree	Female	26-39	Higher education, first cycle (bachelor's or master’s degree)	Town up to 100,000 residents	Pharmacist in an open pharmacy	Yes	No	No	No	No	No	No	580-1160 €	0-5 years	No		No	Yes	Average	Yes	No	Yes	Yes	Yes, sometimes	Yes, sometimes	Publications in scientific journals, Webinars, Conference reports, The internet (forums, blogs, social media)	Yes	No	Yes	Yes	No	Yes	Yes	Yes	Yes, sometimes	Yes	Informacje dot. konfliktu interesów (autorów pracy), Data publikacji, Dostępność danej publikacji w bazach danych	Yes	No	No	Yes	No	Yes	No	No	No	5	8
2024-02-18 14:47:42	I agree	Female	≤26	Higher education, first cycle (bachelor's or master’s degree)	City with more than 500,000 residents	Pharmacist in an open pharmacy	Yes	No	No	No	No	No	No	1160-1630 €	0-5 years	No		No	Yes	Good	Yes	No	Yes	Yes	Yes, sometimes	Yes, sometimes	Academic books, Professional training/courses, The internet (forums, blogs, social media)	No	Yes	No	No	Yes	Yes	Yes	Yes	Yes, sometimes	Yes	Renoma ośrodka/instytucji (ew. kraj), w którym przeprowadzono badanie, Metodologia badania, Sposób przedstawienia wyników badania (ryciny, tabele), Informacje dot. konfliktu interesów (autorów pracy), Data publikacji	Yes	No	No	No	Yes	Yes	Yes	Yes	No	6	8
2024-02-19 09:51:33	I agree	Female	26-39	Higher education, first cycle (bachelor's or master’s degree)	Village	Pharmacist in an open pharmacy	Yes	No	No	No	No	No	No	580-1160 €	0-5 years	No		No	Yes	Average	Yes	No	Yes	Yes	Yes, sometimes	Yes, sometimes	Publications in scientific journals, Academic books, Conference reports, The internet (forums, blogs, social media)	Yes	Yes	No	Yes	No	Yes	Yes	No	Yes, sometimes	Yes	Nazwisko autora/autorów, Renoma czasopisma, Renoma ośrodka/instytucji (ew. kraj), w którym przeprowadzono badanie, Metodologia badania, Sposób przedstawienia wyników badania (ryciny, tabele), Informacje dot. finansowania badań (np. grant), Informacje dot. konfliktu interesów (autorów pracy), Data publikacji, Dostępność danej publikacji w bazach danych	Yes	Yes	Yes	Yes	Yes	Yes	Yes	Yes	Yes	3	1
2024-02-21 16:31:13	I agree	Female	≤26	Student	City with more than 500,000 residents	Currently not employed	No	No	No	No	No	Yes	No	Currently not employed	0-5 years	No		No	Yes	Average	Yes	No	Yes	Yes	Yes, always	Yes, sometimes	Publications in scientific journals, Academic books, Professional training/courses	Yes	Yes	No	No	Yes	No	Inne	No	Yes, often	Yes	Renoma czasopisma, Renoma ośrodka/instytucji (ew. kraj), w którym przeprowadzono badanie, Data publikacji	Yes	Yes	No	No	No	No	No	Yes	No	5	3
2024-02-21 18:18:07	I agree	Female	26-39	Higher education, first cycle (bachelor's or master’s degree)	City with more than 500,000 residents	Pharmacist in an open pharmacy	Yes	No	No	No	No	No	No	≥1630 €	0-5 years	No		No	Yes	Average	Yes	No	Yes	Yes	Yes, sometimes	Yes, sometimes	Webinars, Professional training/courses, The internet (forums, blogs, social media)	No	No	Yes	No	Yes	Yes	No	No	No, never
2024-02-21 19:02:29	I agree	Female	≤26	Higher education, first cycle (bachelor's or master’s degree)	Town up to 100,000 residents	Pharmacist in an open pharmacy	Yes	No	No	No	No	No	No	1160-1630 €	0-5 years	No		No	No	Poor	No		No wiem	Yes	Yes, sometimes	Yes, sometimes	Publications in scientific journals, Academic books	Yes	Yes	No	No	No	No	Yes	No	Yes, sometimes	Yes	Renoma czasopisma, Data publikacji, Dostępność danej publikacji w bazach danych	Yes	Yes	No	Yes	No	No	No	No	No	5	3
2024-02-21 19:54:07	I agree	Female	≤26	Higher education, first cycle (bachelor's or master’s degree)	Town up to 100,000 residents	Pharmacist in an open pharmacy	Yes	No	No	No	No	No	No	1160-1630 €	0-5 years	No		No	No	Average	No		No wiem	Yes	Yes, sometimes	Yes, sometimes	Publications in scientific journals, Academic books, The internet (forums, blogs, social media)	Yes	Yes	No	No	No	Yes	No	No	Yes, sometimes	Yes	Sposób przedstawienia wyników badania (ryciny, tabele), Data publikacji, Dostępność danej publikacji w bazach danych	Yes	No	No	Yes	No	No	Yes	No	No	2	4
2024-02-23 11:57:00	I agree	Female	26-39	Higher education, first cycle (bachelor's or master’s degree)	Town up to 100,000 residents	Pharmacist in an open pharmacy	Yes	No	No	No	No	No	No	580-1160 €	0-5 years	No		No	Yes	Average	No		Yes	Yes	Yes, sometimes	Yes, always	Publications in scientific journals, Academic books, Webinars, Conference reports, The internet (forums, blogs, social media)	Yes	Yes	Yes	Yes	No	Yes	Yes	No	Yes, often	Yes	Renoma czasopisma, Informacje dot. finansowania badań (np. grant), Informacje dot. konfliktu interesów (autorów pracy), Data publikacji, Dostępność danej publikacji w bazach danych	Yes	Yes	Yes	Yes	No	Yes	No	No	No	3	4
2024-02-23 13:00:07	I agree	Male	26-39	Higher education, first cycle (bachelor's or master’s degree)	Town up to 250,000 residents	Pharmacist in an open pharmacy	Yes	No	No	No	No	No	No	1160-1630 €	0-5 years	No		No	Yes	Good	No		Yes	Yes	Yes, always	Yes, sometimes	Publications in scientific journals, Academic books	Yes	Yes	No	No	No	No	Yes	No	Yes, sometimes	Yes	Renoma czasopisma, Metodologia badania, Sposób przedstawienia wyników badania (ryciny, tabele), Informacje dot. konfliktu interesów (autorów pracy), Data publikacji, Dostępność danej publikacji w bazach danych	Yes	Yes	No	Yes	Yes	Yes	Yes	No	No	4	5
2024-02-23 14:19:13	I agree	Female	26-39	Higher education, first cycle (bachelor's or master’s degree)	Town up to 100,000 residents	Pharmacist in an open pharmacy	Yes	No	No	No	No	No	No	1160-1630 €	0-5 years	No		No	Yes	Good	No		Yes	Yes	Yes, always	Yes, sometimes	Academic books, Conference reports, The internet (forums, blogs, social media)	No	Yes	No	Yes	No	Yes	No	No	Yes, sometimes	Yes	Renoma czasopisma, Metodologia badania, Informacje dot. finansowania badań (np. grant), Informacje dot. konfliktu interesów (autorów pracy), Data publikacji, Dostępność danej publikacji w bazach danych	Yes	Yes	Yes	Yes	Yes	Yes	No	No	No	5	7
2024-02-23 16:19:13	I agree	Female	26-39	Higher education, first cycle (bachelor's or master’s degree)	Town up to 100,000 residents	Pharmacist in an open pharmacy	Yes	No	No	No	No	No	No	≥1630 €	6-10 years	No		No	Yes	Average	Yes	No	No wiem	Yes	Yes, sometimes	Yes, sometimes	Publications in scientific journals, Academic books	Yes	Yes	No	No	No	No	Yes	No	Yes, sometimes	No	Renoma czasopisma, Renoma ośrodka/instytucji (ew. kraj), w którym przeprowadzono badanie, Data publikacji, Dostępność danej publikacji w bazach danych	Yes	Yes	No	Yes	No	No	No	Yes	No	2	4
2024-02-24 10:29:35	I agree	Female	40-59	Higher education, first cycle (bachelor's or master’s degree)	Town up to 250,000 residents	Pharmacist in an open pharmacy	Yes	No	No	No	No	No	No	≥1630 €	≥20 years	Yes	Pharmacology	No	Yes	Good	No		Yes	Yes	Yes, always	Yes, always	Publications in scientific journals, Academic books, Webinars, Professional training/courses	Yes	Yes	Yes	No	Yes	No	Yes	Yes	Yes, often	Yes	Renoma czasopisma, Sposób przedstawienia wyników badania (ryciny, tabele), Informacje dot. finansowania badań (np. grant), Informacje dot. konfliktu interesów (autorów pracy), Data publikacji, Dostępność danej publikacji w bazach danych	Yes	Yes	Yes	Yes	No	Yes	Yes	No	No	6	4
2024-02-24 12:19:36	I agree	Female	40-59	Higher education, first cycle (bachelor's or master’s degree)	Town up to 100,000 residents	Pharmacist in an open pharmacy	Yes	No	No	No	No	No	No	1160-1630 €	11-19 years	No		No	Yes	Average	No		Yes	Yes	Yes, always	Yes, sometimes	Publications in scientific journals, Academic books, Conference reports, The internet (forums, blogs, social media)	Yes	Yes	No	Yes	No	Yes	Yes	No	Yes, sometimes	Yes	Renoma czasopisma, Renoma ośrodka/instytucji (ew. kraj), w którym przeprowadzono badanie, Informacje dot. finansowania badań (np. grant), Informacje dot. konfliktu interesów (autorów pracy)	No	Yes	Yes	No	No	Yes	No	Yes	No	5	2
2024-02-24 12:29:37	I agree	Male	40-59	Higher education, first cycle (bachelor's or master’s degree)	Town up to 100,000 residents	Pharmacist in an open pharmacy	Yes	No	No	No	No	No	No	1160-1630 €	11-19 years	No		No	Yes	Average	No		No wiem	Yes	Yes, sometimes	Yes, sometimes	Publications in scientific journals, Conference reports	Yes	No	No	Yes	No	No	No	No	Yes, sometimes	No	Nazwisko autora/autorów, Renoma czasopisma, Metodologia badania, Data publikacji, Dostępność danej publikacji w bazach danych	Yes	Yes	No	Yes	Yes	No	No	No	Yes	7	8
2024-02-24 12:40:37	I agree	Female	26-39	Higher education, first cycle (bachelor's or master’s degree)	Town up to 100,000 residents	Pharmacist in an open pharmacy	Yes	No	No	No	No	No	No	≥1630 €	0-5 years	No		No	Yes	Average	No		Yes	Yes	Yes, sometimes	Yes, sometimes	Publications in scientific journals, Academic books, Conference reports, The internet (forums, blogs, social media)	Yes	Yes	No	Yes	No	Yes	Yes	No	Yes, sometimes	Yes	Sposób przedstawienia wyników badania (ryciny, tabele), Data publikacji, Dostępność danej publikacji w bazach danych	Yes	No	No	Yes	No	No	Yes	No	No	1	4
2024-02-24 18:45:38	I agree	Female	26-39	Higher education, first cycle (bachelor's or master’s degree)	City with more than 500,000 residents	Pharmacist in an open pharmacy	Yes	No	No	No	No	No	No	1160-1630 €	0-5 years	No		No	Yes	Good	Yes	No	Yes	Yes	Yes, always	Yes, always	Publications in scientific journals, Conference reports, Professional training/courses, The internet (forums, blogs, social media)	Yes	No	No	Yes	Yes	Yes	Yes	Yes	Yes, often	Yes	Renoma ośrodka/instytucji (ew. kraj), w którym przeprowadzono badanie, Sposób przedstawienia wyników badania (ryciny, tabele), Informacje dot. finansowania badań (np. grant), Informacje dot. konfliktu interesów (autorów pracy), Data publikacji	Yes	No	Yes	No	No	Yes	Yes	Yes	No	3	7
2024-02-24 18:58:39	I agree	Male	26-39	Higher education, first cycle (bachelor's or master’s degree)	City with more than 500,000 residents	Pharmacist in an open pharmacy	Yes	No	No	No	No	No	No	580-1160 €	0-5 years	No		No	Yes	Very good	Yes	Yes	Yes	Yes	Yes, always	Yes, sometimes	Publications in scientific journals, Conference reports, The internet (forums, blogs, social media)	Yes	No	No	Yes	No	Yes	Yes	No	Yes, sometimes	No	Data publikacji, Dostępność danej publikacji w bazach danych	Yes	No	No	Yes	No	No	No	No	No	4	6
2024-02-24 20:12:09	I agree	Female	≥60	Higher education, first cycle (bachelor's or master’s degree)	Town up to 100,000 residents	Pharmacist in an open pharmacy	Yes	No	No	No	No	No	No	≥1630 €	≥20 years	No		No	Yes	Good	No		Yes	Yes	Yes, always	Yes, sometimes	Publications in scientific journals, Academic books, Conference reports, Professional training/courses, The internet (forums, blogs, social media)	Yes	Yes	No	Yes	Yes	Yes	Yes	No	Yes, often	Yes	Informacje dot. finansowania badań (np. grant), Informacje dot. konfliktu interesów (autorów pracy), Data publikacji, Dostępność danej publikacji w bazach danych	Yes	No	Yes	Yes	No	Yes	No	No	No	3	6
2024-02-25 23:52:10	I agree	Female	40-59	Higher education, first cycle (bachelor's or master’s degree)	Town up to 100,000 residents	Pharmacist in an open pharmacy	Yes	No	No	No	No	No	No	1160-1630 €	≥20 years	No		No	Yes	Poor	No		No wiem	Yes	Yes, sometimes	Yes, sometimes	Academic books, The internet (forums, blogs, social media)	No	Yes	No	No	No	Yes	Yes	No	Yes, sometimes	Yes	Renoma ośrodka/instytucji (ew. kraj), w którym przeprowadzono badanie, Informacje dot. konfliktu interesów (autorów pracy), Data publikacji	Yes	No	No	No	No	Yes	No	Yes	No	4	7
2024-02-26 09:52:11	I agree	Female	40-59	Higher education, first cycle (bachelor's or master’s degree)	Town up to 100,000 residents	Pharmacist in an open pharmacy	Yes	No	No	No	No	No	No	580-1160 €	11-19 years	No		No	Yes	Average	No		Yes	Yes	Yes, sometimes	Yes, sometimes	Academic books, Conference reports, Professional training/courses	No	Yes	No	Yes	Yes	No	No	No	Yes, sometimes	Yes	Renoma ośrodka/instytucji (ew. kraj), w którym przeprowadzono badanie, Metodologia badania, Sposób przedstawienia wyników badania (ryciny, tabele), Data publikacji	Yes	No	No	No	Yes	No	Yes	Yes	No	2	7
2024-02-26 13:09:56	I agree	Female	26-39	Higher education, first cycle (bachelor's or master’s degree)	Town up to 250,000 residents	Pharmacist in an open pharmacy	Yes	No	No	No	No	No	No	1160-1630 €	11-19 years	No		No	Yes	Average	Yes	No	Yes	Yes	Yes, sometimes	Yes, sometimes	Publications in scientific journals, Academic books, Webinars	Yes	Yes	Yes	No	No	No	Yes	No	Yes, sometimes	Yes	Nazwisko autora/autorów, Renoma czasopisma, Renoma ośrodka/instytucji (ew. kraj), w którym przeprowadzono badanie, Metodologia badania, Sposób przedstawienia wyników badania (ryciny, tabele), Informacje dot. finansowania badań (np. grant), Informacje dot. konfliktu interesów (autorów pracy), Data publikacji, Dostępność danej publikacji w bazach danych	Yes	Yes	Yes	Yes	Yes	Yes	Yes	Yes	Yes	1	7
2024-02-26 13:49:57	I agree	Female	26-39	Higher education, first cycle (bachelor's or master’s degree)	Town up to 100,000 residents	Pharmacist in an open pharmacy	Yes	No	No	No	No	No	No	1160-1630 €	6-10 years	No		No	Yes	Poor	Yes	No	Yes	Yes	Yes, sometimes	Yes, sometimes	Publications in scientific journals, Conference reports, The internet (forums, blogs, social media)	Yes	No	No	Yes	No	Yes	Yes	No	Yes, sometimes	Yes	Renoma ośrodka/instytucji (ew. kraj), w którym przeprowadzono badanie, Sposób przedstawienia wyników badania (ryciny, tabele), Informacje dot. konfliktu interesów (autorów pracy), Data publikacji	Yes	No	No	No	No	Yes	Yes	Yes	No	7	2
2024-02-26 13:51:59	I agree	Male	26-39	Higher education, first cycle (bachelor's or master’s degree)	Town up to 100,000 residents	Pharmacist in an open pharmacy	Yes	No	No	No	No	No	No	≥1630 €	11-19 years	No		No	Yes	Average	No		Yes	Yes	Yes, sometimes	Yes, sometimes	Publications in scientific journals, Conference reports	Yes	No	No	Yes	No	No	No	No	Yes, sometimes	Yes	Metodologia badania, Informacje dot. konfliktu interesów (autorów pracy), Data publikacji, Dostępność danej publikacji w bazach danych	Yes	No	No	Yes	Yes	Yes	No	No	No	1	6
2024-02-26 18:07:05	I agree	Female	26-39	Higher education, first cycle (bachelor's or master’s degree)	City with more than 500,000 residents	Pharmacist in an open pharmacy	Yes	No	No	No	No	No	No	580-1160 €	0-5 years	No		No	Yes	Good	Yes	No	Yes	Yes	Yes, sometimes	Yes, always	Publications in scientific journals, Academic books, Webinars, Conference reports	Yes	Yes	Yes	Yes	No	No	Yes	Yes	Yes, sometimes	Yes	Renoma czasopisma, Data publikacji, Dostępność danej publikacji w bazach danych	Yes	Yes	No	Yes	No	No	No	No	No	3	4
2024-02-25 19:17:06	I agree	Female	26-39	Higher education, first cycle (bachelor's or master’s degree)	City with more than 500,000 residents	Pharmacist in an open pharmacy	Yes	No	No	No	No	No	No	1160-1630 €	6-10 years	No		No	Yes	Good	Yes	No	Yes	Yes	Yes, sometimes	Yes, sometimes	Publications in scientific journals, Conference reports, The internet (forums, blogs, social media)	Yes	No	No	Yes	No	Yes	Yes	No	Yes, sometimes	Yes	Metodologia badania, Sposób przedstawienia wyników badania (ryciny, tabele), Informacje dot. konfliktu interesów (autorów pracy), Data publikacji, Dostępność danej publikacji w bazach danych	Yes	No	No	Yes	Yes	Yes	Yes	No	No	6	5
2024-02-26 10:07:08	I agree	Female	26-39	Higher education, first cycle (bachelor's or master’s degree)	City with more than 500,000 residents	Pharmacist in an open pharmacy	Yes	No	No	No	No	No	No	1160-1630 €	6-10 years	No		No	Yes	Average	No		Yes	Yes	Yes, sometimes	Yes, sometimes	Publications in scientific journals, Academic books, Conference reports	Yes	Yes	No	Yes	No	No	Yes	No	Yes, sometimes	No	Sposób przedstawienia wyników badania (ryciny, tabele), Data publikacji, Dostępność danej publikacji w bazach danych	Yes	No	No	Yes	No	No	Yes	No	No	2	3
2024-02-26 10:14:04	I agree	Female	26-39	Higher education, first cycle (bachelor's or master’s degree)	Town up to 100,000 residents	Pharmacist in an open pharmacy	Yes	No	No	No	No	No	No	1160-1630 €	6-10 years	No		No	Yes	Average	Yes	No	Yes	Yes	Yes, sometimes	Yes, sometimes	Publications in scientific journals, Academic books, Webinars, Conference reports, Professional training/courses, The internet (forums, blogs, social media)	Yes	Yes	Yes	Yes	Yes	Yes	Yes	No	Yes, sometimes	Yes	Metodologia badania, Sposób przedstawienia wyników badania (ryciny, tabele), Data publikacji, Dostępność danej publikacji w bazach danych	Yes	No	No	Yes	Yes	No	Yes	No	No	3	8
2024-02-26 12:14:05	I agree	Male	26-39	Higher education, first cycle (bachelor's or master’s degree)	Town up to 100,000 residents	Pharmacist in an open pharmacy	Yes	No	No	No	No	No	No	1160-1630 €	6-10 years	No		No	Yes	Good	Yes	No	No wiem	Yes	Yes, sometimes	Yes, always	Publications in scientific journals, Conference reports	Yes	No	No	Yes	No	No	Yes	Yes	Yes, sometimes	Yes	Renoma czasopisma, Sposób przedstawienia wyników badania (ryciny, tabele), Data publikacji	Yes	Yes	No	No	No	No	Yes	No	No	5	7
2024-02-26 13:04:07	I agree	Female	26-39	Higher education, first cycle (bachelor's or master’s degree)	Town up to 100,000 residents	Pharmacist in an open pharmacy	Yes	No	No	No	No	No	No	≥1630 €	11-19 years	No		No	Yes	Average	No		Yes	Yes	Yes, sometimes	Yes, sometimes	Publications in scientific journals, Academic books	Yes	Yes	No	No	No	No	No	No	Yes, sometimes	Yes	Informacje dot. finansowania badań (np. grant), Informacje dot. konfliktu interesów (autorów pracy), Data publikacji, Dostępność danej publikacji w bazach danych	Yes	No	Yes	Yes	No	Yes	No	No	No	1	6
2024-02-27 08:23:04	I agree	Female	26-39	Higher education, first cycle (bachelor's or master’s degree)	Town up to 100,000 residents	Pharmacist in an open pharmacy	Yes	No	No	No	No	No	No	1160-1630 €	0-5 years	No		No	Yes	Average	No		Yes	Yes	Yes, sometimes	Yes, always	Publications in scientific journals, Academic books, Conference reports	Yes	Yes	No	Yes	No	No	Yes	No	Yes, sometimes	Yes	Sposób przedstawienia wyników badania (ryciny, tabele), Informacje dot. finansowania badań (np. grant), Data publikacji, Dostępność danej publikacji w bazach danych	Yes	No	Yes	Yes	No	No	Yes	No	No	7	4
2024-02-27 08:43:05	I agree	Male	26-39	Higher education, first cycle (bachelor's or master’s degree)	Town up to 250,000 residents	Pharmacist in an open pharmacy	Yes	No	No	No	No	No	No	≥1630 €	6-10 years	No		No	Yes	Good	Yes	No	Yes	Yes	Yes, sometimes	Yes, sometimes	Publications in scientific journals, Conference reports, The internet (forums, blogs, social media)	Yes	No	No	Yes	No	Yes	No	No	Yes, sometimes	Yes	Metodologia badania, Sposób przedstawienia wyników badania (ryciny, tabele), Informacje dot. konfliktu interesów (autorów pracy), Data publikacji, Dostępność danej publikacji w bazach danych	Yes	No	No	Yes	Yes	Yes	Yes	No	No	3	4
2024-02-27 08:46:07	I agree	Male	26-39	Higher education, first cycle (bachelor's or master’s degree)	Town up to 100,000 residents	Pharmacist in an open pharmacy	Yes	No	No	No	No	No	No	1160-1630 €	6-10 years	No		No	Yes	Average	Yes	No	Yes	Yes	Yes, sometimes	Yes, sometimes	Publications in scientific journals, Conference reports	Yes	No	No	Yes	No	No	Yes	Yes	Yes, sometimes	Yes	Renoma czasopisma, Metodologia badania, Sposób przedstawienia wyników badania (ryciny, tabele), Informacje dot. konfliktu interesów (autorów pracy), Data publikacji, Dostępność danej publikacji w bazach danych	Yes	Yes	No	Yes	Yes	Yes	Yes	No	No	2	8
2024-02-27 10:38:59	I agree	Female	26-39	Higher education, first cycle (bachelor's or master’s degree)	City with more than 500,000 residents	Pharmacist in an open pharmacy	Yes	No	No	No	No	No	No	1160-1630 €	0-5 years	No		No	Yes	Average	Yes	No	Yes	Yes	Yes, always	Yes, sometimes	Publications in scientific journals, Webinars	Yes	No	Yes	No	No	No	No	No	Yes, sometimes	Yes	Renoma czasopisma, Sposób przedstawienia wyników badania (ryciny, tabele), Data publikacji, Dostępność danej publikacji w bazach danych	Yes	Yes	No	Yes	No	No	Yes	No	No	3	6
2024-02-27 10:50:00	I agree	Female	26-39	Higher education, first cycle (bachelor's or master’s degree)	City with more than 500,000 residents	Pharmacist in an open pharmacy	Yes	No	No	No	No	No	No	1160-1630 €	0-5 years	No		No	Yes	Good	No		Yes	Yes	Yes, sometimes	Yes, sometimes	Webinars, Conference reports, The internet (forums, blogs, social media)	No	No	Yes	Yes	No	Yes	No	No	Yes, sometimes	No	Renoma czasopisma, Sposób przedstawienia wyników badania (ryciny, tabele), Data publikacji	Yes	Yes	No	No	No	No	Yes	No	No	2	5
2024-02-28 08:39:01	I agree	Female	26-39	Higher education, first cycle (bachelor's or master’s degree)	Town up to 100,000 residents	Pharmacist in an open pharmacy	Yes	No	No	No	No	No	No	1160-1630 €	0-5 years	No		No	Yes	Average	No		Yes	Yes	Yes, always	Yes, sometimes	Publications in scientific journals, Webinars, Conference reports, The internet (forums, blogs, social media)	Yes	No	Yes	Yes	No	Yes	Yes	No	Yes, sometimes	Yes	Renoma czasopisma, Renoma ośrodka/instytucji (ew. kraj), w którym przeprowadzono badanie, Informacje dot. finansowania badań (np. grant), Informacje dot. konfliktu interesów (autorów pracy), Data publikacji	Yes	Yes	Yes	No	No	Yes	No	Yes	No	5	3
2024-02-28 15:05:53	I agree	Female	26-39	Higher education, first cycle (bachelor's or master’s degree)	Town up to 250,000 residents	Pharmacist in an open pharmacy	Yes	No	No	No	No	No	No	1160-1630 €	0-5 years	No		No	Yes	Average	No		Yes	Yes	Yes, always	Yes, sometimes	Publications in scientific journals, Academic books, The internet (forums, blogs, social media)	Yes	Yes	No	No	No	Yes	Yes	No	Yes, sometimes	No	Renoma czasopisma, Data publikacji	Yes	Yes	No	No	No	No	No	No	No	5	1
2024-02-28 15:15:54	I agree	Female	26-39	Higher education, first cycle (bachelor's or master’s degree)	Town up to 500,000 residents	Pharmacist in an open pharmacy	Yes	No	No	No	No	No	No	1160-1630 €	0-5 years	No		No	Yes	Poor	Yes	No	Yes	Yes	Yes, always	Yes, sometimes	Publications in scientific journals, Academic books, Professional training/courses	Yes	Yes	No	No	Yes	No	No	No	Yes, sometimes	Yes	Renoma czasopisma, Metodologia badania, Sposób przedstawienia wyników badania (ryciny, tabele), Informacje dot. konfliktu interesów (autorów pracy), Data publikacji	Yes	Yes	No	No	Yes	Yes	Yes	No	No	2	7
2024-02-28 17:05:55	I agree	Female	26-39	Higher education, first cycle (bachelor's or master’s degree)	Town up to 250,000 residents	Pharmacist in an open pharmacy	Yes	No	No	No	No	No	No	580-1160 €	0-5 years	No		No	Yes	Average	No		No wiem	Yes	Yes, sometimes	Yes, sometimes	Publications in scientific journals, Webinars, Conference reports	Yes	No	Yes	Yes	No	No	No	No	Yes, sometimes	Yes	Renoma czasopisma, Metodologia badania, Sposób przedstawienia wyników badania (ryciny, tabele), Informacje dot. konfliktu interesów (autorów pracy), Data publikacji, Dostępność danej publikacji w bazach danych	Yes	Yes	No	Yes	Yes	Yes	Yes	No	No	6	3
2024-02-28 19:46:37	I agree	Male	26-39	Higher education, first cycle (bachelor's or master’s degree)	Town up to 250,000 residents	Pharmacist in an open pharmacy	Yes	No	No	No	No	No	No	1160-1630 €	0-5 years	No		No	Yes	Average	No		Yes	Yes	Yes, sometimes	Yes, sometimes	Publications in scientific journals, Academic books, Conference reports	Yes	Yes	No	Yes	No	No	No	No	Yes, sometimes	Yes	Sposób przedstawienia wyników badania (ryciny, tabele), Informacje dot. konfliktu interesów (autorów pracy), Data publikacji	Yes	No	No	No	No	Yes	Yes	No	No	6	7
2024-02-28 19:49:38	I agree	Female	26-39	Higher education, first cycle (bachelor's or master’s degree)	Village	Pharmacist in an open pharmacy	Yes	No	No	No	No	No	No	580-1160 €	0-5 years	No		No	Yes	Average	No		Yes	Yes	Yes, sometimes	Yes, sometimes	Publications in scientific journals, The internet (forums, blogs, social media)	Yes	No	No	No	No	Yes	No	No	Yes, sometimes	Yes	Renoma czasopisma, Sposób przedstawienia wyników badania (ryciny, tabele), Data publikacji	Yes	Yes	No	No	No	No	Yes	No	No	4	2
2024-02-28 21:46:42	I agree	Female	26-39	Higher education, first cycle (bachelor's or master’s degree)	City with more than 500,000 residents	Pharmacist in an open pharmacy, Pharmaceutical industry employee	Yes	No	No	Yes	No	No	No	≥1630 €	0-5 years	No		No	Yes	Average	No		Yes	Yes	Yes, always	Yes, sometimes	Publications in scientific journals, Academic books, Conference reports, Professional training/courses	Yes	Yes	No	Yes	Yes	No	Yes	Yes	Yes, often	Yes	Renoma czasopisma, Metodologia badania, Sposób przedstawienia wyników badania (ryciny, tabele), Informacje dot. konfliktu interesów (autorów pracy), Data publikacji, Dostępność danej publikacji w bazach danych	Yes	Yes	No	Yes	Yes	Yes	Yes	No	No	7	5
2024-02-29 09:30:59	I agree	Female	26-39	Higher education, first cycle (bachelor's or master’s degree)	City with more than 500,000 residents	Pharmacist in an open pharmacy	Yes	No	No	No	No	No	No	1160-1630 €	11-19 years	No		No	Yes	Average	No		Yes	Yes	Yes, always	Yes, sometimes	Publications in scientific journals, Academic books, Conference reports, The internet (forums, blogs, social media)	Yes	Yes	No	Yes	No	Yes	Yes	No	Yes, sometimes	Yes	Renoma czasopisma, Metodologia badania, Data publikacji, Dostępność danej publikacji w bazach danych	Yes	Yes	No	Yes	Yes	No	No	No	No	3	1
2024-02-29 10:11:04	I agree	Female	26-39	Higher education, first cycle (bachelor's or master’s degree)	City with more than 500,000 residents	Pharmacist in an open pharmacy	Yes	No	No	No	No	No	No	≥1630 €	11-19 years	No		No	Yes	Good	No		Yes	Yes	Yes, sometimes	Yes, sometimes	Publications in scientific journals, Academic books, Webinars, Conference reports, Professional training/courses, The internet (forums, blogs, social media)	Yes	Yes	Yes	Yes	Yes	Yes	No	No	Yes, sometimes	Yes	Renoma czasopisma, Informacje dot. finansowania badań (np. grant), Informacje dot. konfliktu interesów (autorów pracy), Data publikacji	Yes	Yes	Yes	No	No	Yes	No	No	No	3	2
2024-02-29 13:31:10	I agree	Female	26-39	Higher education, first cycle (bachelor's or master’s degree)	City with more than 500,000 residents	Pharmacist in an open pharmacy	Yes	No	No	No	No	No	No	1160-1630 €	6-10 years	No		No	Yes	Good	No		Yes	Yes	Yes, always	Yes, sometimes	Publications in scientific journals, Academic books, Conference reports	Yes	Yes	No	Yes	No	No	No	No	Yes, sometimes	No	Renoma ośrodka/instytucji (ew. kraj), w którym przeprowadzono badanie, Metodologia badania, Sposób przedstawienia wyników badania (ryciny, tabele), Informacje dot. konfliktu interesów (autorów pracy), Data publikacji, Dostępność danej publikacji w bazach danych	Yes	No	No	Yes	Yes	Yes	Yes	Yes	No	3	5
2024-02-29 13:34:29	I agree	Female	26-39	Higher education, first cycle (bachelor's or master’s degree)	Town up to 100,000 residents	Pharmacist in an open pharmacy	Yes	No	No	No	No	No	No	1160-1630 €	0-5 years	No		No	Yes	Average	No		Yes	Yes	Yes, sometimes	Yes, sometimes	Publications in scientific journals, Academic books, Professional training/courses, The internet (forums, blogs, social media)	Yes	Yes	No	No	Yes	Yes	No	No	Yes, sometimes	Yes	Renoma czasopisma, Sposób przedstawienia wyników badania (ryciny, tabele), Data publikacji, Dostępność danej publikacji w bazach danych	Yes	Yes	No	Yes	No	No	Yes	No	No	6	4
2024-02-29 13:54:30	I agree	Female	26-39	Higher education, first cycle (bachelor's or master’s degree)	Town up to 100,000 residents	Pharmacist in an open pharmacy	Yes	No	No	No	No	No	No	1160-1630 €	0-5 years	No		No	Yes	Good	Yes	No	Yes	Yes	Yes, always	Yes, sometimes	Academic books, The internet (forums, blogs, social media)	No	Yes	No	No	No	Yes	No	Yes	Yes, sometimes	Yes	Renoma czasopisma, Data publikacji	Yes	Yes	No	No	No	No	No	No	No	4	1
2024-02-29 17:37:31	I agree	Female	26-39	Higher education, first cycle (bachelor's or master’s degree)	City with more than 500,000 residents	Pharmacist in an open pharmacy	Yes	No	No	No	No	No	No	580-1160 €	0-5 years	No		No	Yes	Good	No		Yes	Yes	Yes, sometimes	Yes, sometimes	Publications in scientific journals, Webinars, Conference reports	Yes	No	Yes	Yes	No	No	Yes	No	Yes, sometimes	Yes	Renoma czasopisma, Sposób przedstawienia wyników badania (ryciny, tabele), Informacje dot. konfliktu interesów (autorów pracy), Data publikacji	Yes	Yes	No	No	No	Yes	Yes	No	No	4	1
2024-02-29 17:47:37	I agree	Female	26-39	Higher education, first cycle (bachelor's or master’s degree)	Town up to 100,000 residents	Pharmacist in an open pharmacy	Yes	No	No	No	No	No	No	1160-1630 €	6-10 years	No		No	Yes	Average	Yes	No	Yes	Yes	Yes, sometimes	Yes, sometimes	Publications in scientific journals, Academic books, The internet (forums, blogs, social media)	Yes	Yes	No	No	No	Yes	No	Yes	Yes, sometimes	Yes	Informacje dot. konfliktu interesów (autorów pracy), Data publikacji, Dostępność danej publikacji w bazach danych	Yes	No	No	Yes	No	Yes	No	No	No	4	1
2024-02-29 17:50:38	I agree	Male	26-39	Higher education, first cycle (bachelor's or master’s degree)	Town up to 100,000 residents	Pharmacist in an open pharmacy	Yes	No	No	No	No	No	No	580-1160 €	0-5 years	No		No	Yes	Good	Yes	No	Yes	Yes	Yes, always	Yes, sometimes	Publications in scientific journals, Academic books, Conference reports, The internet (forums, blogs, social media)	Yes	Yes	No	Yes	No	Yes	Yes	No	Yes, sometimes	Yes	Renoma czasopisma, Informacje dot. finansowania badań (np. grant), Informacje dot. konfliktu interesów (autorów pracy), Data publikacji, Dostępność danej publikacji w bazach danych	Yes	Yes	Yes	Yes	No	Yes	No	No	No	3	5
2024-02-29 19:51:39	I agree	Female	26-39	Higher education, first cycle (bachelor's or master’s degree)	Town up to 100,000 residents	Pharmacist in an open pharmacy	Yes	No	No	No	No	No	No	580-1160 €	0-5 years	No		No	Yes	Good	No		Yes	Yes	Yes, always	Yes, sometimes	Publications in scientific journals, Academic books, The internet (forums, blogs, social media)	Yes	Yes	No	No	No	Yes	No	No	Yes, sometimes	Yes	Renoma czasopisma, Sposób przedstawienia wyników badania (ryciny, tabele), Informacje dot. konfliktu interesów (autorów pracy), Data publikacji, Dostępność danej publikacji w bazach danych	Yes	Yes	No	Yes	No	Yes	Yes	No	No	5	3
2024-03-01 08:51:34	I agree	Male	40-59	Higher education, first cycle (bachelor's or master’s degree)	Town up to 100,000 residents	Pharmacist in an open pharmacy	Yes	No	No	No	No	No	No	≥1630 €	11-19 years	No		No	Yes	Good	No		Yes	Yes	Yes, sometimes	Yes, sometimes	Academic books, Conference reports	No	Yes	No	Yes	No	No	Yes	No	Yes, sometimes	Yes	Renoma czasopisma, Renoma ośrodka/instytucji (ew. kraj), w którym przeprowadzono badanie, Data publikacji	Yes	Yes	No	No	No	No	No	Yes	No	3	4
2024-03-01 08:59:34	I agree	Female	40-59	Higher education, first cycle (bachelor's or master’s degree)	Town up to 100,000 residents	Pharmacist in an open pharmacy	Yes	No	No	No	No	No	No	1160-1630 €	≥20 years	No		No	Yes	Good	No		Yes	Yes	Yes, sometimes	Yes, sometimes	Publications in scientific journals, The internet (forums, blogs, social media)	Yes	No	No	No	No	Yes	Yes	No	Yes, sometimes	Yes	Data publikacji, Dostępność danej publikacji w bazach danych	Yes	No	No	Yes	No	No	No	No	No	7	5
2024-03-01 13:51:35	I agree	Female	26-39	Higher education, first cycle (bachelor's or master’s degree)	Town up to 100,000 residents	Pharmacist in an open pharmacy	Yes	No	No	No	No	No	No	1160-1630 €	≥20 years	No		No	Yes	Average	No		Yes	No	Yes, sometimes	Yes, sometimes	Publications in scientific journals, Academic books, Conference reports	Yes	Yes	No	Yes	No	No	No	No	Yes, sometimes	Yes	Nazwisko autora/autorów, Renoma czasopisma, Renoma ośrodka/instytucji (ew. kraj), w którym przeprowadzono badanie, Data publikacji	Yes	Yes	No	No	No	No	No	Yes	Yes	6	5
2024-03-01 14:05:12	I agree	Female	≥60	Pharmacy technician	Town up to 100,000 residents	Pharmacy technician	No	No	Yes	No	No	No	No	1160-1630 €	≥20 years	No		No	Yes	Average	No		Yes	Yes	Yes, sometimes	Yes, sometimes	Publications in scientific journals, Conference reports, Professional training/courses, The internet (forums, blogs, social media)	Yes	No	No	Yes	Yes	Yes	Yes	No	Yes, sometimes	Yes	Renoma czasopisma, Sposób przedstawienia wyników badania (ryciny, tabele), Informacje dot. konfliktu interesów (autorów pracy), Data publikacji, Dostępność danej publikacji w bazach danych	Yes	Yes	No	Yes	No	Yes	Yes	No	No	4	2
2024-03-01 17:05:13	I agree	Female	≥60	Pharmacy technician	Town up to 100,000 residents	Pharmacy technician	No	No	Yes	No	No	No	No	580-1160 €	≥20 years	No		No	Yes	Poor	No		No wiem	Yes	Yes, sometimes	Yes, sometimes	Publications in scientific journals, Conference reports, Professional training/courses	Yes	No	No	Yes	Yes	No	No	No	Yes, sometimes	Yes	Renoma czasopisma, Sposób przedstawienia wyników badania (ryciny, tabele), Data publikacji	Yes	Yes	No	No	No	No	Yes	No	No	5	3
2024-03-04 09:05:14	I agree	Female	40-59	Pharmacy technician	Town up to 100,000 residents	Pharmacy technician	No	No	Yes	No	No	No	No	580-1160 €	11-19 years	No		No	Yes	Average	No		No wiem	Yes	Yes, sometimes	Yes, sometimes	Academic books, Conference reports, The internet (forums, blogs, social media)	No	Yes	No	Yes	No	Yes	No	No	Yes, sometimes	Yes	Informacje dot. finansowania badań (np. grant), Informacje dot. konfliktu interesów (autorów pracy), Data publikacji, Dostępność danej publikacji w bazach danych	Yes	No	Yes	Yes	No	Yes	No	No	No	5	6
2024-03-04 09:12:04	I agree	Female	40-59	Pharmacy technician	Town up to 100,000 residents	Pharmacy technician	No	No	Yes	No	No	No	No	580-1160 €	11-19 years	No		No	No	I have no knowledge of it	No		No wiem	Yes	Yes, sometimes	Yes, sometimes	Publications in scientific journals, Professional training/courses, The internet (forums, blogs, social media)	Yes	No	No	No	Yes	Yes	No	No	No, never
2024-03-04 09:15:05	I agree	Female	26-39	Pharmacy technician	Town up to 100,000 residents	Pharmacy technician	No	No	Yes	No	No	No	No	580-1160 €	6-10 years	No		No	Yes	Good	No		Yes	Yes	Yes, sometimes	Yes, sometimes	Publications in scientific journals, Webinars, Conference reports, Professional training/courses, The internet (forums, blogs, social media)	Yes	No	Yes	Yes	Yes	Yes	No	No	Yes, sometimes	Yes	Renoma czasopisma, Informacje dot. finansowania badań (np. grant), Informacje dot. konfliktu interesów (autorów pracy), Data publikacji	Yes	Yes	Yes	No	No	Yes	No	No	No	6	4
2024-03-05 12:12:06	I agree	Female	26-39	Pharmacy technician	Town up to 100,000 residents	Pharmacy technician	No	No	Yes	No	No	No	No	580-1160 €	11-19 years	No		No	Yes	Average	Yes	No	Yes	Yes	Yes, always	Yes, sometimes	Publications in scientific journals, Conference reports, Professional training/courses, The internet (forums, blogs, social media)	Yes	No	No	Yes	Yes	Yes	No	No	Yes, sometimes	Yes	Sposób przedstawienia wyników badania (ryciny, tabele), Informacje dot. finansowania badań (np. grant), Informacje dot. konfliktu interesów (autorów pracy), Data publikacji	Yes	No	Yes	No	No	Yes	Yes	No	No	7	1
2024-03-05 12:32:05	I agree	Female	40-59	Pharmacy technician	Town up to 100,000 residents	Pharmacy technician	No	No	Yes	No	No	No	No	580-1160 €	6-10 years	No		No	Yes	Average	No		Yes	Yes	Yes, sometimes	Yes, sometimes	Publications in scientific journals, Webinars, The internet (forums, blogs, social media)	Yes	No	Yes	No	No	Yes	No	No	Yes, sometimes	Yes	Informacje dot. finansowania badań (np. grant), Informacje dot. konfliktu interesów (autorów pracy), Data publikacji, Dostępność danej publikacji w bazach danych	Yes	No	Yes	Yes	No	Yes	No	No	No	5	4
2024-03-05 12:42:06	I agree	Female	26-39	Pharmacy technician	Town up to 100,000 residents	Pharmacy technician	No	No	Yes	No	No	No	No	580-1160 €	6-10 years	No		No	Yes	Good	Yes	No	Yes	Yes	Yes, always	Yes, always	Publications in scientific journals, Academic books, Conference reports	Yes	Yes	No	Yes	No	No	Yes	Yes	Yes, sometimes	Yes	Renoma czasopisma, Sposób przedstawienia wyników badania (ryciny, tabele), Informacje dot. konfliktu interesów (autorów pracy), Data publikacji, Dostępność danej publikacji w bazach danych	Yes	Yes	No	Yes	No	Yes	Yes	No	No	7	4
2024-03-05 13:12:07	I agree	Female	26-39	Pharmacy technician	Town up to 100,000 residents	Pharmacy technician	No	No	Yes	No	No	No	No	580-1160 €	6-10 years	No		No	Yes	Good	No		No wiem	Yes	Yes, sometimes	Yes, sometimes	Publications in scientific journals, Professional training/courses, The internet (forums, blogs, social media)	Yes	No	No	No	Yes	Yes	No	No	Yes, sometimes	Yes	Renoma czasopisma, Sposób przedstawienia wyników badania (ryciny, tabele), Data publikacji	Yes	Yes	No	No	No	No	Yes	No	No	5	4
2024-03-05 14:39:12	I agree	Female	26-39	Pharmacy technician	City with more than 500,000 residents	Pharmacy technician	No	No	Yes	No	No	No	No	580-1160 €	11-19 years	No		No	No	Poor	No		No wiem	Yes	Yes, sometimes	Yes, sometimes	Publications in scientific journals, Professional training/courses, The internet (forums, blogs, social media)	Yes	No	No	No	Yes	Yes	No	No	Yes, sometimes	Yes	Renoma czasopisma, Data publikacji, Dostępność danej publikacji w bazach danych	Yes	Yes	No	Yes	No	No	No	No	No	4	3
2024-03-05 14:42:13	I agree	Female	40-59	Pharmacy technician	City with more than 500,000 residents	Pharmacy technician	No	No	Yes	No	No	No	No	1160-1630 €	11-19 years	No		No	Yes	Good	Yes	No	Yes	Yes	Yes, sometimes	Yes, always	Publications in scientific journals, Conference reports	Yes	No	No	Yes	No	No	Yes	No	Yes, sometimes	Yes	Renoma czasopisma, Sposób przedstawienia wyników badania (ryciny, tabele), Informacje dot. finansowania badań (np. grant), Informacje dot. konfliktu interesów (autorów pracy), Data publikacji	Yes	Yes	Yes	No	No	Yes	Yes	No	No	4	5
2024-03-05 18:39:14	I agree	Female	40-59	Pharmacy technician	City with more than 500,000 residents	Pharmacy technician	No	No	Yes	No	No	No	No	580-1160 €	11-19 years	No		No	Yes	Average	No		Yes	Yes	Yes, sometimes	Yes, sometimes	Professional training/courses, The internet (forums, blogs, social media)	No	No	No	No	Yes	Yes	No	No	Yes, sometimes	Yes	Renoma czasopisma, Metodologia badania, Sposób przedstawienia wyników badania (ryciny, tabele), Informacje dot. finansowania badań (np. grant), Informacje dot. konfliktu interesów (autorów pracy), Data publikacji	Yes	Yes	Yes	No	Yes	Yes	Yes	No	No	4	6
2024-03-05 18:45:26	I agree	Female	26-39	Pharmacy technician	City with more than 500,000 residents	Pharmacy technician	No	No	Yes	No	No	No	No	580-1160 €	6-10 years	No		No	Yes	Average	No		No wiem	Yes	Yes, sometimes	Yes, sometimes	Publications in scientific journals, Professional training/courses, The internet (forums, blogs, social media)	Yes	No	No	No	Yes	Yes	No	No	Yes, sometimes	Yes	Renoma czasopisma, Informacje dot. konfliktu interesów (autorów pracy), Data publikacji	Yes	Yes	No	No	No	Yes	No	No	No	5	7
2024-03-05 19:15:31	I agree	Female	40-59	Pharmacy technician	City with more than 500,000 residents	Pharmacy technician	No	No	Yes	No	No	No	No	580-1160 €	11-19 years	No		No	Yes	Poor	No		Yes	Yes	Yes, sometimes	Yes, sometimes	Conference reports, Professional training/courses, The internet (forums, blogs, social media)	No	No	No	Yes	Yes	Yes	No	No	Yes, sometimes	Yes	Metodologia badania, Sposób przedstawienia wyników badania (ryciny, tabele), Informacje dot. konfliktu interesów (autorów pracy), Data publikacji	Yes	No	No	No	Yes	Yes	Yes	No	No	3	1
2024-03-05 19:45:35	I agree	Female	40-59	Pharmacy technician	City with more than 500,000 residents	Pharmacy technician	No	No	Yes	No	No	No	No	580-1160 €	11-19 years	No		No	Yes	Average	No		Yes	Yes	Yes, sometimes	Yes, sometimes	Publications in scientific journals, The internet (forums, blogs, social media)	Yes	No	No	No	No	Yes	No	No	Yes, sometimes	Yes	Renoma ośrodka/instytucji (ew. kraj), w którym przeprowadzono badanie, Sposób przedstawienia wyników badania (ryciny, tabele), Data publikacji, Dostępność danej publikacji w bazach danych	Yes	No	No	Yes	No	No	Yes	Yes	No	8	2
2024-03-05 20:25:11	I agree	Female	40-59	Pharmacy technician	Town up to 100,000 residents	Pharmacy technician	No	No	Yes	No	No	No	No	580-1160 €	6-10 years	No		No	Yes	Average	No		No	Yes	Yes, sometimes	Yes, sometimes	Publications in scientific journals, The internet (forums, blogs, social media)	Yes	No	No	No	No	Yes	No	No	Yes, sometimes	Yes	Renoma czasopisma, Sposób przedstawienia wyników badania (ryciny, tabele), Data publikacji, Dostępność danej publikacji w bazach danych	Yes	Yes	No	Yes	No	No	Yes	No	No	2	4
2024-03-05 20:39:12	I agree	Female	26-39	Pharmacy technician	Town up to 100,000 residents	Pharmacy technician	No	No	Yes	No	No	No	No	580-1160 €	6-10 years	No		No	Yes	Poor	No		No	Yes	Yes, sometimes	Yes, sometimes	Publications in scientific journals, Conference reports, Professional training/courses	Yes	No	No	Yes	Yes	No	No	No	Yes, sometimes	Yes	Renoma czasopisma, Metodologia badania, Sposób przedstawienia wyników badania (ryciny, tabele), Data publikacji	Yes	Yes	No	No	Yes	No	Yes	No	No	3	6
2024-03-06 11:25:14	I agree	Female	26-39	Pharmacy technician	Town up to 100,000 residents	Pharmacy technician	No	No	Yes	No	No	No	No	580-1160 €	6-10 years	No		No	Yes	Average	No		No	No	Yes, sometimes	Yes, sometimes	Academic books, Webinars, Conference reports, The internet (forums, blogs, social media)	No	Yes	Yes	Yes	No	Yes	Yes	No	Yes, sometimes	Yes	Renoma czasopisma, Informacje dot. finansowania badań (np. grant), Informacje dot. konfliktu interesów (autorów pracy), Data publikacji	Yes	Yes	Yes	No	No	Yes	No	No	No	6	1
2024-03-06 13:36:12	I agree	Female	40-59	Pharmacy technician	Town up to 100,000 residents	Pharmacy technician	No	No	Yes	No	No	No	No	580-1160 €	11-19 years	No		No	Yes	Good	No		No wiem	Yes	Yes, always	Yes, sometimes	Publications in scientific journals, Webinars, The internet (forums, blogs, social media)	Yes	No	Yes	No	No	Yes	No	No	Yes, sometimes	Yes	Sposób przedstawienia wyników badania (ryciny, tabele), Informacje dot. konfliktu interesów (autorów pracy), Data publikacji, Dostępność danej publikacji w bazach danych	Yes	No	No	Yes	No	Yes	Yes	No	No	7	4
2024-03-06 13:46:43	I agree	Female	40-59	Pharmacy technician	Town up to 100,000 residents	Pharmacy technician	No	No	Yes	No	No	No	No	580-1160 €	11-19 years	No		No	No	Average	No		Yes	Yes	Yes, sometimes	Yes, always	Publications in scientific journals, Conference reports, The internet (forums, blogs, social media)	Yes	No	No	Yes	No	Yes	Yes	No	Yes, sometimes	Yes	Renoma czasopisma, Sposób przedstawienia wyników badania (ryciny, tabele), Informacje dot. konfliktu interesów (autorów pracy), Data publikacji	Yes	Yes	No	No	No	Yes	Yes	No	No	5	1
2024-03-07 18:36:44	I agree	Female	26-39	Pharmacy technician	Town up to 100,000 residents	Pharmacy technician	No	No	Yes	No	No	No	No	580-1160 €	6-10 years	No		No	Yes	Average	Yes	No	Yes	Yes	Yes, sometimes	Yes, sometimes	Publications in scientific journals, Professional training/courses, The internet (forums, blogs, social media)	Yes	No	No	No	Yes	Yes	Yes	No	Yes, sometimes	Yes	Renoma czasopisma, Renoma ośrodka/instytucji (ew. kraj), w którym przeprowadzono badanie, Informacje dot. konfliktu interesów (autorów pracy), Data publikacji	Yes	Yes	No	No	No	Yes	No	Yes	No	6	1
2024-03-08 13:50:04	I agree	Female	40-59	Higher education, first cycle (bachelor's or master’s degree)	Town up to 250,000 residents	Pharmacist in an open pharmacy	Yes	No	No	No	No	No	No	580-1160 €	11-19 years	No		No	Yes	Average	No		No wiem	Yes	Yes, sometimes	Yes, sometimes	Webinars, Professional training/courses, The internet (forums, blogs, social media)	No	No	Yes	No	Yes	Yes	No	No	Yes, sometimes	Yes	Renoma czasopisma, Renoma ośrodka/instytucji (ew. kraj), w którym przeprowadzono badanie, Informacje dot. finansowania badań (np. grant), Informacje dot. konfliktu interesów (autorów pracy)	No	Yes	Yes	No	No	Yes	No	Yes	No	6	5
2024-03-08 13:57:55	I agree	Female	26-39	Higher education, first cycle (bachelor's or master’s degree)	Town up to 250,000 residents	Pharmacist in an open pharmacy	Yes	No	No	No	No	No	No	1160-1630 €	11-19 years	No		No	No	Average	Yes	No	Yes	Yes	Yes, always	Yes, sometimes	Publications in scientific journals, The internet (forums, blogs, social media)	Yes	No	No	No	No	Yes	Yes	No	No, never
2024-03-08 16:50:06	I agree	Male	26-39	Higher education, first cycle (bachelor's or master’s degree)	Town up to 100,000 residents	Pharmacist in an open pharmacy	Yes	No	No	No	No	No	No	1160-1630 €	6-10 years	No		No	Yes	Good	Yes	No	Yes	Yes	Yes, always	Yes, sometimes	Publications in scientific journals, Webinars, Professional training/courses, The internet (forums, blogs, social media)	Yes	No	Yes	No	Yes	Yes	Yes	No	Yes, sometimes	Yes	Renoma czasopisma, Informacje dot. finansowania badań (np. grant), Informacje dot. konfliktu interesów (autorów pracy), Data publikacji	Yes	Yes	Yes	No	No	Yes	No	No	No	5	2
2024-03-08 17:13:30	I agree	Female	26-39	Student	City with more than 500,000 residents	Currently not employed	No	No	No	No	No	Yes	No	Currently not employed	0-5 years	No		Yes	Yes	Very good	Yes	No	Yes	Yes	Yes, always	Yes, always	Publications in scientific journals, Academic books, The internet (forums, blogs, social media)	Yes	Yes	No	No	No	Yes	Yes	Yes	Yes, often	Yes	Renoma czasopisma, Renoma ośrodka/instytucji (ew. kraj), w którym przeprowadzono badanie, Metodologia badania, Informacje dot. finansowania badań (np. grant), Informacje dot. konfliktu interesów (autorów pracy), Data publikacji, Dostępność danej publikacji w bazach danych	Yes	Yes	Yes	Yes	Yes	Yes	No	Yes	No	5	2
2024-03-08 17:17:11	I agree	Female	26-39	Student	City with more than 500,000 residents	Currently not employed	No	No	No	No	No	Yes	No	Currently not employed	0-5 years	No		No	Yes	Good	Yes	No	Yes	Yes	Yes, always	Yes, sometimes	Publications in scientific journals, Webinars, The internet (forums, blogs, social media)	Yes	No	Yes	No	No	Yes	Yes	No	Yes, sometimes	Yes	Renoma czasopisma, Informacje dot. finansowania badań (np. grant), Informacje dot. konfliktu interesów (autorów pracy), Data publikacji	Yes	Yes	Yes	No	No	Yes	No	No	No	6	5
2024-03-11 13:13:32	I agree	Female	26-39	Student	City with more than 500,000 residents	Currently not employed	No	No	No	No	No	Yes	No	Currently not employed	0-5 years	No		No	Yes	Good	No		Yes	Yes	Yes, sometimes	Yes, sometimes	Publications in scientific journals, Academic books, Webinars	Yes	Yes	Yes	No	No	No	Yes	Yes	Yes, sometimes	Yes	Informacje dot. finansowania badań (np. grant), Informacje dot. konfliktu interesów (autorów pracy), Data publikacji, Dostępność danej publikacji w bazach danych	Yes	No	Yes	Yes	No	Yes	No	No	No	7	3
2024-03-11 18:19:17	I agree	Female	≤26	Student	Town up to 500,000 residents	Currently not employed	No	No	No	No	No	Yes	No	Currently not employed	0-5 years	No		No	Yes	Good	Yes	No	Yes	Yes	Yes, sometimes	Yes, sometimes	Publications in scientific journals, Academic books, The internet (forums, blogs, social media)	Yes	Yes	No	No	No	Yes	No	Yes	Yes, sometimes	Yes	Renoma czasopisma, Data publikacji, Dostępność danej publikacji w bazach danych	Yes	Yes	No	Yes	No	No	No	No	No	5	2
2024-03-11 18:21:38	I agree	Female	≤26	Student	Town up to 500,000 residents	Currently not employed	No	No	No	No	No	Yes	No	Currently not employed	0-5 years	No		No	Yes	Good	Yes	No	Yes	Yes	Yes, always	Yes, sometimes	Publications in scientific journals, Webinars, The internet (forums, blogs, social media)	Yes	No	Yes	No	No	Yes	No	No	Yes, sometimes	Yes	Renoma czasopisma, Sposób przedstawienia wyników badania (ryciny, tabele), Informacje dot. finansowania badań (np. grant), Informacje dot. konfliktu interesów (autorów pracy), Data publikacji	Yes	Yes	Yes	No	No	Yes	Yes	No	No	5	3
2024-03-11 18:29:39	I agree	Female	≤26	Student	Town up to 500,000 residents	Currently not employed	No	No	No	No	No	Yes	No	Currently not employed	0-5 years	No		Yes	Yes	Average	Yes	No	Yes	Yes	Yes, always	Yes, always	Publications in scientific journals, Academic books	Yes	Yes	No	No	No	No	Yes	Yes	Yes, often	Yes	Sposób przedstawienia wyników badania (ryciny, tabele), Data publikacji, Dostępność danej publikacji w bazach danych	Yes	No	No	Yes	No	No	Yes	No	No	6	1
2024-03-11 19:16:54	I agree	Female	26-39	Student	Town up to 500,000 residents	Currently not employed	No	No	No	No	No	Yes	No	Currently not employed	0-5 years	No		No	Yes	Good	Yes	No	Yes	Yes	Yes, sometimes	Yes, always	Publications in scientific journals, Webinars	Yes	No	Yes	No	No	No	No	No	Yes, sometimes	Yes	Renoma czasopisma, Informacje dot. finansowania badań (np. grant), Informacje dot. konfliktu interesów (autorów pracy), Data publikacji, Dostępność danej publikacji w bazach danych	Yes	Yes	Yes	Yes	No	Yes	No	No	No	6	3
2024-03-12 07:26:55	I agree	Female	26-39	Student	Town up to 500,000 residents	Currently not employed	No	No	No	No	No	Yes	No	Currently not employed	0-5 years	No		No	Yes	Very good	Yes	No	Yes	Yes	Yes, sometimes	Yes, sometimes	Academic books, Webinars, The internet (forums, blogs, social media)	No	Yes	Yes	No	No	Yes	No	Yes	Yes, sometimes	Yes	Renoma czasopisma, Informacje dot. konfliktu interesów (autorów pracy), Data publikacji, Dostępność danej publikacji w bazach danych	Yes	Yes	No	Yes	No	Yes	No	No	No	3	5
2024-03-12 09:27:57	I agree	Male	26-39	Student	Town up to 500,000 residents	Pharmaceutical industry employee	No	No	No	Yes	No	No	No	580-1160 €	0-5 years	No		No	Yes	Good	Yes	No	Yes	Yes	Yes, sometimes	Yes, sometimes	Publications in scientific journals, Webinars, The internet (forums, blogs, social media)	Yes	No	Yes	No	No	Yes	No	Yes	Yes, sometimes	Yes	Nazwisko autora/autorów, Renoma czasopisma, Renoma ośrodka/instytucji (ew. kraj), w którym przeprowadzono badanie, Metodologia badania, Sposób przedstawienia wyników badania (ryciny, tabele), Informacje dot. finansowania badań (np. grant), Informacje dot. konfliktu interesów (autorów pracy), Data publikacji, Dostępność danej publikacji w bazach danych	Yes	Yes	Yes	Yes	Yes	Yes	Yes	Yes	Yes	5	6
2024-03-12 09:31:51	I agree	Male	26-39	Student	Town up to 500,000 residents	Currently not employed	No	No	No	No	No	Yes	No	Currently not employed	0-5 years	No		No	Yes	Good	Yes	No	Yes	Yes	Yes, sometimes	Yes, sometimes	Publications in scientific journals, Academic books, Webinars	Yes	Yes	Yes	No	No	No	No	Yes	Yes, sometimes	Yes	Data publikacji, Dostępność danej publikacji w bazach danych	Yes	No	No	Yes	No	No	No	No	No	3	1
2024-03-15 12:01:51	I agree	Female	26-39	Student	Town up to 500,000 residents	Currently not employed	No	No	No	No	No	Yes	No	Currently not employed	0-5 years	No		No	Yes	Average	No		No wiem	Yes	Yes, sometimes	Yes, sometimes	Publications in scientific journals, Webinars	Yes	No	Yes	No	No	No	No	No	Yes, sometimes	Yes	Informacje dot. finansowania badań (np. grant), Informacje dot. konfliktu interesów (autorów pracy), Data publikacji	Yes	No	Yes	No	No	Yes	No	No	No	4	3
2024-03-15 12:11:53	I agree	Female	26-39	Student	City with more than 500,000 residents	Currently not employed	No	No	No	No	No	Yes	No	Currently not employed	0-5 years	No		No	Yes	Good	No		Yes	Yes	Yes, sometimes	Yes, sometimes	The internet (forums, blogs, social media)	No	No	No	No	No	Yes	No	No	Yes, sometimes	Yes	Renoma czasopisma, Sposób przedstawienia wyników badania (ryciny, tabele), Informacje dot. finansowania badań (np. grant), Informacje dot. konfliktu interesów (autorów pracy)	No	Yes	Yes	No	No	Yes	Yes	No	No	3	6
2024-03-15 12:19:24	I agree	Female	26-39	Higher education, first cycle (bachelor's or master’s degree)	City with more than 500,000 residents	Pharmacist in an open pharmacy	Yes	No	No	No	No	No	No	1160-1630 €	6-10 years	No		No	Yes	Average	No		Yes	Yes	Yes, sometimes	Yes, sometimes	Conference reports, Professional training/courses	No	No	No	Yes	Yes	No	No	No	Yes, sometimes	Yes	Data publikacji, Dostępność danej publikacji w bazach danych	Yes	No	No	Yes	No	No	No	No	No	6	5
2024-03-15 12:24:25	I agree	Female	26-39	Higher education, first cycle (bachelor's or master’s degree)	City with more than 500,000 residents	Pharmacist in an open pharmacy	Yes	No	No	No	No	No	No	≥1630 €	0-5 years	No		No	Yes	Average	No		Yes	Yes	Yes, always	Yes, always	Academic books, Conference reports, The internet (forums, blogs, social media)	No	Yes	No	Yes	No	Yes	No	No	Yes, sometimes	Yes	Renoma czasopisma, Data publikacji, Dostępność danej publikacji w bazach danych	Yes	Yes	No	Yes	No	No	No	No	No	6	7
2024-03-15 14:17:14	I agree	Female	26-39	Higher education, first cycle (bachelor's or master’s degree)	City with more than 500,000 residents	Pharmacist in an open pharmacy	Yes	No	No	No	No	No	No	≥1630 €	6-10 years	No		No	No	Poor	No		Yes	Yes	Yes, always	Yes, sometimes	The internet (forums, blogs, social media)	No	No	No	No	No	Yes	No	No	Yes, sometimes	Yes	Renoma czasopisma, Data publikacji	Yes	Yes	No	No	No	No	No	No	No	6	4
2024-03-18 15:07:16	I agree	Female	40-59	Pharmacy technician	City with more than 500,000 residents	Pharmacy technician	No	No	Yes	No	No	No	No	580-1160 €	11-19 years	No		No	Yes	Poor	No		Yes	Yes	Yes, sometimes	Yes, sometimes	Academic books, The internet (forums, blogs, social media)	No	Yes	No	No	No	Yes	Yes	No	Yes, sometimes	Yes	Renoma czasopisma, Informacje dot. finansowania badań (np. grant), Data publikacji	Yes	Yes	Yes	No	No	No	No	No	No	7	2
2024-03-18 15:18:17	I agree	Male	26-39	Pharmacy technician	City with more than 500,000 residents	Pharmacy technician	No	No	Yes	No	No	No	No	580-1160 €	6-10 years	No		No	Yes	Average	No		Yes	Yes	Yes, sometimes	Yes, sometimes	Webinars, Conference reports, The internet (forums, blogs, social media)	No	No	Yes	Yes	No	Yes	No	No	Yes, sometimes	Yes	Informacje dot. finansowania badań (np. grant), Informacje dot. konfliktu interesów (autorów pracy), Data publikacji, Dostępność danej publikacji w bazach danych	Yes	No	Yes	Yes	No	Yes	No	No	No	7	8
2024-03-18 16:33:13	I agree	Female	26-39	Pharmacy technician	Town up to 100,000 residents	Pharmacy technician	No	No	Yes	No	No	No	No	1160-1630 €	11-19 years	No		No	Yes	Average	No		Yes	Yes	Yes, always	Yes, sometimes	Publications in scientific journals, Webinars	Yes	No	Yes	No	No	No	No	No	No, never
2024-03-18 16:39:14	I agree	Female	26-39	Higher education, first cycle (bachelor's or master’s degree)	Town up to 100,000 residents	Pharmacist in an open pharmacy	Yes	No	No	No	No	No	No	1160-1630 €	6-10 years	No		No	Yes	Average	No		No wiem	Yes	Yes, always	Yes, sometimes	Academic books, Conference reports, The internet (forums, blogs, social media)	No	Yes	No	Yes	No	Yes	No	No	No, never
2024-03-20 12:33:15	I agree	Female	26-39	Higher education, first cycle (bachelor's or master’s degree)	Town up to 100,000 residents	Pharmacist in an open pharmacy	Yes	No	No	No	No	No	No	≥1630 €	6-10 years	No		No	Yes	Poor	No		Yes	Yes	Yes, always	Yes, sometimes	Academic books, The internet (forums, blogs, social media)	No	Yes	No	No	No	Yes	No	No	Yes, sometimes	Yes	Informacje dot. finansowania badań (np. grant), Informacje dot. konfliktu interesów (autorów pracy), Data publikacji	Yes	No	Yes	No	No	Yes	No	No	No	4	5
2024-03-20 12:40:23	I agree	Female	40-59	Pharmacy technician	Town up to 100,000 residents	Pharmacy technician	No	No	Yes	No	No	No	No	1160-1630 €	11-19 years	No		No	Yes	Good	No		Yes	Yes	Yes, sometimes	Yes, sometimes	Publications in scientific journals, The internet (forums, blogs, social media)	Yes	No	No	No	No	Yes	Yes	No	No, never
2024-03-20 12:42:24	I agree	Female	≥60	Pharmacy technician	Town up to 100,000 residents	Pharmacy technician	No	No	Yes	No	No	No	No	580-1160 €	11-19 years	No		No	No	I have no knowledge of it	No		Yes	Yes	Yes, sometimes	Yes, sometimes	Professional training/courses, The internet (forums, blogs, social media)	No	No	No	No	Yes	Yes	No	No	No, never
2024-03-20 12:45:56	I agree	Male	40-59	Higher education, first cycle (bachelor's or master’s degree)	Town up to 100,000 residents	Pharmacist in an open pharmacy	Yes	No	No	No	No	No	No	≥1630 €	6-10 years	No		No	Yes	Average	No		Yes	Yes	Yes, sometimes	Yes, sometimes	Publications in scientific journals, Conference reports, Professional training/courses, The internet (forums, blogs, social media)	Yes	No	No	Yes	Yes	Yes	Yes	No	Yes, sometimes	Yes	Data publikacji	Yes	No	No	No	No	No	No	No	No	5	8
2024-03-20 14:47:33	I agree	Female	26-39	Higher education, first cycle (bachelor's or master’s degree)	Town up to 100,000 residents	Pharmacist in an open pharmacy	Yes	No	No	No	No	No	No	1160-1630 €	0-5 years	No		No	Yes	Average	No		No wiem	Yes	Yes, sometimes	Yes, sometimes	Academic books, Webinars, The internet (forums, blogs, social media)	No	Yes	Yes	No	No	Yes	Yes	No	Yes, sometimes	Yes	Renoma czasopisma, Data publikacji	Yes	Yes	No	No	No	No	No	No	No	3	6
2024-03-20 15:41:34	I agree	Female	26-39	Higher education, first cycle (bachelor's or master’s degree)	Town up to 250,000 residents	Pharmacist in an open pharmacy	Yes	No	No	No	No	No	No	1160-1630 €	0-5 years	No		No	Yes	Good	No		Yes	Yes	Yes, sometimes	Yes, sometimes	Publications in scientific journals, Academic books, Webinars	Yes	Yes	Yes	No	No	No	No	No	Yes, sometimes	Yes	Sposób przedstawienia wyników badania (ryciny, tabele), Data publikacji, Dostępność danej publikacji w bazach danych	Yes	No	No	Yes	No	No	Yes	No	No	1	5
2024-03-20 19:40:37	I agree	Female	26-39	Higher education, first cycle (bachelor's or master’s degree)	City with more than 500,000 residents	Pharmacist in an open pharmacy	Yes	No	No	No	No	No	No	580-1160 €	0-5 years	No		No	Yes	Good	No		Yes	Yes	Yes, sometimes	Yes, sometimes	Publications in scientific journals, Webinars, The internet (forums, blogs, social media)	Yes	No	Yes	No	No	Yes	No	No	Yes, sometimes	Yes	Informacje dot. finansowania badań (np. grant), Informacje dot. konfliktu interesów (autorów pracy), Data publikacji	Yes	No	Yes	No	No	Yes	No	No	No	5	8
2024-03-20 20:56:18	I agree	Female	26-39	Pharmacy technician	Town up to 100,000 residents	Pharmacy technician	No	No	Yes	No	No	No	No	580-1160 €	6-10 years	No		No	No	Average	No		Yes	Yes	Yes, sometimes	Yes, sometimes	Professional training/courses, The internet (forums, blogs, social media)	No	No	No	No	Yes	Yes	No	No	Yes, sometimes	Yes	Renoma czasopisma, Renoma ośrodka/instytucji (ew. kraj), w którym przeprowadzono badanie, Informacje dot. finansowania badań (np. grant), Informacje dot. konfliktu interesów (autorów pracy), Data publikacji, Dostępność danej publikacji w bazach danych	Yes	Yes	Yes	Yes	No	Yes	No	Yes	No	3	6
2024-03-21 13:56:19	I agree	Female	26-39	Higher education, first cycle (bachelor's or master’s degree)	Town up to 100,000 residents	Pharmacist in an open pharmacy	Yes	No	No	No	No	No	No	1160-1630 €	0-5 years	No		No	Yes	Average	No		Yes	Yes	Yes, always	Yes, always	Publications in scientific journals, Academic books, Webinars, The internet (forums, blogs, social media)	Yes	Yes	Yes	No	No	Yes	No	No	Yes, sometimes	Yes	Data publikacji	Yes	No	No	No	No	No	No	No	No	2	5
2024-03-22 10:16:20	I agree	Female	26-39	Higher education, first cycle (bachelor's or master’s degree)	Town up to 100,000 residents	Pharmacist in an open pharmacy	Yes	No	No	No	No	No	No	1160-1630 €	0-5 years	No		No	Yes	Good	Yes	No	Yes	Yes	Yes, sometimes	Yes, sometimes	Academic books, The internet (forums, blogs, social media)	No	Yes	No	No	No	Yes	Yes	No	Yes, sometimes	Yes	Metodologia badania, Sposób przedstawienia wyników badania (ryciny, tabele), Informacje dot. finansowania badań (np. grant), Informacje dot. konfliktu interesów (autorów pracy), Data publikacji	Yes	No	Yes	No	Yes	Yes	Yes	No	No	6	4
2024-03-22 15:54:10	I agree	Female	26-39	Higher education, first cycle (bachelor's or master’s degree)	Town up to 100,000 residents	Pharmacist in an open pharmacy	Yes	No	No	No	No	No	No	1160-1630 €	0-5 years	No		No	Yes	Average	No		Yes	Yes	Yes, sometimes	Yes, sometimes	Publications in scientific journals, Academic books, Webinars, The internet (forums, blogs, social media)	Yes	Yes	Yes	No	No	Yes	No	No	Yes, sometimes	Yes	Renoma czasopisma, Informacje dot. finansowania badań (np. grant), Informacje dot. konfliktu interesów (autorów pracy), Data publikacji, Dostępność danej publikacji w bazach danych	Yes	Yes	Yes	Yes	No	Yes	No	No	No	4	5
2024-03-22 15:59:01	I agree	Female	26-39	Higher education, first cycle (bachelor's or master’s degree)	Town up to 100,000 residents	Pharmacist in an open pharmacy	Yes	No	No	No	No	No	No	≥1630 €	6-10 years	No		No	Yes	Average	No		Yes	Yes	Yes, sometimes	Yes, sometimes	Publications in scientific journals, Webinars	Yes	No	Yes	No	No	No	No	No	Yes, sometimes	Yes	Renoma czasopisma, Informacje dot. finansowania badań (np. grant), Informacje dot. konfliktu interesów (autorów pracy), Data publikacji	Yes	Yes	Yes	No	No	Yes	No	No	No	6	3
2024-03-22 16:14:03	I agree	Female	26-39	Higher education, first cycle (bachelor's or master’s degree)	Town up to 100,000 residents	Pharmacist in an open pharmacy	Yes	No	No	No	No	No	No	1160-1630 €	0-5 years	No		No	Yes	Poor	No		Yes	Yes	Yes, sometimes	Yes, sometimes	Webinars, The internet (forums, blogs, social media)	No	No	Yes	No	No	Yes	No	No	Yes, sometimes	Yes	Informacje dot. finansowania badań (np. grant), Informacje dot. konfliktu interesów (autorów pracy), Data publikacji	Yes	No	Yes	No	No	Yes	No	No	No	4	5
2024-03-23 17:31:59	I agree	Female	26-39	Pharmacy technician	City with more than 500,000 residents	Pharmacy technician	No	No	Yes	No	No	No	No	580-1160 €	6-10 years	No		No	Yes	Poor	No		Yes	Yes	Yes, sometimes	Yes, sometimes	Webinars, The internet (forums, blogs, social media)	No	No	Yes	No	No	Yes	No	No	Yes, sometimes	Yes	Informacje dot. finansowania badań (np. grant), Data publikacji	Yes	No	Yes	No	No	No	No	No	No	7	6
2024-03-23 17:48:05	I agree	Female	26-39	Pharmacy technician	City with more than 500,000 residents	Pharmacy technician	No	No	Yes	No	No	No	No	580-1160 €	11-19 years	No		No	Yes	Good	No		Yes	Yes	Yes, sometimes	Yes, sometimes	The internet (forums, blogs, social media)	No	No	No	No	No	Yes	No	No	Yes, sometimes	Yes	Renoma czasopisma, Data publikacji	Yes	Yes	No	No	No	No	No	No	No	5	4
2024-03-23 17:50:01	I agree	Female	26-39	Pharmacy technician	City with more than 500,000 residents	Pharmacy technician	No	No	Yes	No	No	No	No	580-1160 €	6-10 years	No		No	Yes	Average	No		Yes	Yes	Yes, sometimes	Yes, sometimes	Conference reports, Professional training/courses, The internet (forums, blogs, social media)	No	No	No	Yes	Yes	Yes	No	No	Yes, sometimes	Yes	Sposób przedstawienia wyników badania (ryciny, tabele), Informacje dot. finansowania badań (np. grant), Informacje dot. konfliktu interesów (autorów pracy), Data publikacji, Dostępność danej publikacji w bazach danych	Yes	No	Yes	Yes	No	Yes	Yes	No	No	7	3
2024-03-23 18:04:14	I agree	Male	26-39	Higher education, first cycle (bachelor's or master’s degree)	Village	Pharmacist in an open pharmacy	Yes	No	No	No	No	No	No	580-1160 €	6-10 years	No		No	Yes	Average	No		Yes	Yes	Yes, always	Yes, always	Publications in scientific journals, Academic books, Conference reports, The internet (forums, blogs, social media)	Yes	Yes	No	Yes	No	Yes	No	No	Yes, sometimes	Yes	Informacje dot. finansowania badań (np. grant), Informacje dot. konfliktu interesów (autorów pracy), Data publikacji	Yes	No	Yes	No	No	Yes	No	No	No	6	3
2024-03-23 18:12:15	I agree	Female	26-39	Higher education, first cycle (bachelor's or master’s degree)	City with more than 500,000 residents	Pharmacist in an open pharmacy	Yes	No	No	No	No	No	No	1160-1630 €	6-10 years	No		No	Yes	Average	No		Yes	Yes	Yes, sometimes	Yes, always	Webinars, Professional training/courses, The internet (forums, blogs, social media)	No	No	Yes	No	Yes	Yes	No	No	Yes, sometimes	Yes	Informacje dot. finansowania badań (np. grant), Informacje dot. konfliktu interesów (autorów pracy), Data publikacji, Dostępność danej publikacji w bazach danych	Yes	No	Yes	Yes	No	Yes	No	No	No	5	6
2024-03-23 19:54:16	I agree	Female	26-39	Higher education, first cycle (bachelor's or master’s degree)	City with more than 500,000 residents	Pharmacist in an open pharmacy	Yes	No	No	No	No	No	No	≥1630 €	11-19 years	No		No	Yes	Average	No		No wiem	Yes	Yes, always	Yes, sometimes	The internet (forums, blogs, social media)	No	No	No	No	No	Yes	Yes	No	Yes, sometimes	Yes	Renoma czasopisma, Informacje dot. finansowania badań (np. grant), Informacje dot. konfliktu interesów (autorów pracy), Data publikacji, Dostępność danej publikacji w bazach danych	Yes	Yes	Yes	Yes	No	Yes	No	No	No	6	7
2024-03-23 20:01:22	I agree	Female	26-39	Higher education, first cycle (bachelor's or master’s degree)	City with more than 500,000 residents	Pharmacist in an open pharmacy	Yes	No	No	No	No	No	No	1160-1630 €	0-5 years	No		No	Yes	Good	Yes	No	Yes	Yes	Yes, sometimes	Yes, always	Publications in scientific journals, Webinars, The internet (forums, blogs, social media)	Yes	No	Yes	No	No	Yes	No	No	Yes, sometimes	Yes	Informacje dot. finansowania badań (np. grant), Informacje dot. konfliktu interesów (autorów pracy), Data publikacji	Yes	No	Yes	No	No	Yes	No	No	No	6	5
2024-03-26 11:01:45	I agree	Female	40-59	Pharmacy technician	City with more than 500,000 residents	Pharmacy technician	No	No	Yes	No	No	No	No	580-1160 €	11-19 years	No		No	Yes	Average	No		Yes	Yes	Yes, sometimes	Yes, always	Publications in scientific journals, Webinars, Conference reports, Professional training/courses, The internet (forums, blogs, social media)	Yes	No	Yes	Yes	Yes	Yes	No	No	Yes, sometimes	Yes	Renoma czasopisma, Renoma ośrodka/instytucji (ew. kraj), w którym przeprowadzono badanie, Informacje dot. finansowania badań (np. grant), Data publikacji	Yes	Yes	Yes	No	No	No	No	Yes	No	8	2
2024-03-26 18:01:25	I agree	Female	26-39	Higher education, first cycle (bachelor's or master’s degree)	City with more than 500,000 residents	Pharmacist in an open pharmacy	Yes	No	No	No	No	No	No	1160-1630 €	6-10 years	No		No	Yes	Poor	No		Yes	Yes	Yes, sometimes	Yes, sometimes	Conference reports, Professional training/courses, The internet (forums, blogs, social media)	No	No	No	Yes	Yes	Yes	No	No	Yes, sometimes	Yes	Renoma czasopisma, Data publikacji	Yes	Yes	No	No	No	No	No	No	No	3	5
2024-03-27 10:59:31	I agree	Female	26-39	Higher education, first cycle (bachelor's or master’s degree)	Town up to 250,000 residents	Pharmacist in an open pharmacy	Yes	No	No	No	No	No	No	1160-1630 €	0-5 years	No		No	Yes	Good	No		Yes	Yes	Yes, sometimes	Yes, sometimes	Publications in scientific journals, Webinars, The internet (forums, blogs, social media)	Yes	No	Yes	No	No	Yes	Yes	No	Yes, sometimes	Yes	Renoma czasopisma, Sposób przedstawienia wyników badania (ryciny, tabele), Informacje dot. finansowania badań (np. grant), Informacje dot. konfliktu interesów (autorów pracy)	No	Yes	Yes	No	No	Yes	Yes	No	No	6	7
2024-03-27 11:19:33	I agree	Female	26-39	Higher education, first cycle (bachelor's or master’s degree)	Town up to 100,000 residents	Pharmacist in an open pharmacy	Yes	No	No	No	No	No	No	1160-1630 €	0-5 years	No		No	Yes	Good	No		Yes	Yes	Yes, sometimes	Yes, sometimes	Publications in scientific journals, Academic books, The internet (forums, blogs, social media)	Yes	Yes	No	No	No	Yes	Yes	No	Yes, sometimes	Yes	Informacje dot. finansowania badań (np. grant), Informacje dot. konfliktu interesów (autorów pracy), Data publikacji	Yes	No	Yes	No	No	Yes	No	No	No	6	4
2024-03-27 11:39:34	I agree	Female	26-39	Higher education, first cycle (bachelor's or master’s degree)	Town up to 100,000 residents	Pharmacist in an open pharmacy	Yes	No	No	No	No	No	No	1160-1630 €	0-5 years	No		No	Yes	Very good	No		Yes	Yes	Yes, sometimes	Yes, sometimes	Publications in scientific journals, Academic books, Webinars, The internet (forums, blogs, social media)	Yes	Yes	Yes	No	No	Yes	Yes	Yes	Yes, sometimes	Yes	Renoma czasopisma, Informacje dot. finansowania badań (np. grant), Informacje dot. konfliktu interesów (autorów pracy), Data publikacji, Dostępność danej publikacji w bazach danych	Yes	Yes	Yes	Yes	No	Yes	No	No	No	5	3
2024-03-27 11:48:51	I agree	Female	26-39	Pharmacy technician	City with more than 500,000 residents	Pharmacy technician	No	No	Yes	No	No	No	No	580-1160 €	11-19 years	No		No	Yes	Poor	No		Yes	Yes	Yes, always	Yes, sometimes	Professional training/courses, The internet (forums, blogs, social media)	No	No	No	No	Yes	Yes	No	No	Yes, sometimes	Yes	Renoma czasopisma, Informacje dot. finansowania badań (np. grant), Data publikacji, Dostępność danej publikacji w bazach danych	Yes	Yes	Yes	Yes	No	No	No	No	No	7	5
2024-03-27 11:55:32	I agree	Female	26-39	Higher education, first cycle (bachelor's or master’s degree)	City with more than 500,000 residents	Pharmacist in an open pharmacy	Yes	No	No	No	No	No	No	1160-1630 €	6-10 years	No		No	Yes	Average	No		Yes	Yes	Yes, sometimes	Yes, sometimes	Academic books, Webinars, The internet (forums, blogs, social media)	No	Yes	Yes	No	No	Yes	No	No	Yes, sometimes	Yes	Renoma czasopisma, Renoma ośrodka/instytucji (ew. kraj), w którym przeprowadzono badanie, Sposób przedstawienia wyników badania (ryciny, tabele), Data publikacji	Yes	Yes	No	No	No	No	Yes	Yes	No	4	5
2024-03-27 12:18:54	I agree	Male	26-39	Higher education, first cycle (bachelor's or master’s degree)	City with more than 500,000 residents	Pharmacist in an open pharmacy	Yes	No	No	No	No	No	No	1160-1630 €	6-10 years	No		No	Yes	Average	No		Yes	Yes	Yes, always	Yes, sometimes	Publications in scientific journals, Webinars, Conference reports, The internet (forums, blogs, social media)	Yes	No	Yes	Yes	No	Yes	Yes	No	Yes, sometimes	Yes	Renoma czasopisma, Data publikacji, Dostępność danej publikacji w bazach danych	Yes	Yes	No	Yes	No	No	No	No	No	8	3
2024-03-27 15:34:13	I agree	Female	26-39	Higher education, first cycle (bachelor's or master’s degree)	Town up to 100,000 residents	Pharmacist in an open pharmacy	Yes	No	No	No	No	No	No	1160-1630 €	0-5 years	No		No	Yes	Good	No		Yes	Yes	Yes, sometimes	Yes, sometimes	Webinars, Conference reports, Professional training/courses, The internet (forums, blogs, social media)	No	No	Yes	Yes	Yes	Yes	No	Yes	Yes, sometimes	Yes	Renoma czasopisma, Informacje dot. finansowania badań (np. grant), Data publikacji	Yes	Yes	Yes	No	No	No	No	No	No	4	6
2024-03-27 15:42:14	I agree	Female	26-39	Higher education, first cycle (bachelor's or master’s degree)	Town up to 100,000 residents	Pharmacist in an open pharmacy	Yes	No	No	No	No	No	No	≥1630 €	11-19 years	No		No	Yes	Good	No		Yes	Yes	Yes, always	Yes, sometimes	Conference reports, Professional training/courses, The internet (forums, blogs, social media)	No	No	No	Yes	Yes	Yes	Yes	No	Yes, sometimes	Yes	Informacje dot. finansowania badań (np. grant), Informacje dot. konfliktu interesów (autorów pracy), Data publikacji, Dostępność danej publikacji w bazach danych	Yes	No	Yes	Yes	No	Yes	No	No	No	4	3
2024-03-27 15:44:16	I agree	Female	26-39	Pharmacy technician	Town up to 100,000 residents	Pharmacy technician	No	No	Yes	No	No	No	No	580-1160 €	11-19 years	No		No	Yes	Good	No		Yes	Yes	Yes, always	Yes, sometimes	Professional training/courses, The internet (forums, blogs, social media)	No	No	No	No	Yes	Yes	Yes	No	Yes, sometimes	Yes	Renoma ośrodka/instytucji (ew. kraj), w którym przeprowadzono badanie, Sposób przedstawienia wyników badania (ryciny, tabele), Informacje dot. finansowania badań (np. grant), Informacje dot. konfliktu interesów (autorów pracy), Data publikacji	Yes	No	Yes	No	No	Yes	Yes	Yes	No	4	5
2024-03-27 15:54:45	I agree	Female	26-39	Pharmacy technician	Town up to 100,000 residents	Pharmacy technician	No	No	Yes	No	No	No	No	580-1160 €	6-10 years	No		No	Yes	Poor	No		Yes	Yes	Yes, sometimes	Yes, sometimes	Publications in scientific journals, The internet (forums, blogs, social media)	Yes	No	No	No	No	Yes	No	No	No, never
2024-03-27 18:57:55	I agree	Female	26-39	Higher education, first cycle (bachelor's or master’s degree)	Town up to 100,000 residents	Pharmacist in an open pharmacy	Yes	No	No	No	No	No	No	1160-1630 €	6-10 years	No		No	Yes	Average	No		No wiem	Yes	Yes, sometimes	Yes, sometimes	Conference reports, The internet (forums, blogs, social media)	No	No	No	Yes	No	Yes	No	No	Yes, sometimes	Yes	Informacje dot. finansowania badań (np. grant), Informacje dot. konfliktu interesów (autorów pracy), Data publikacji	Yes	No	Yes	No	No	Yes	No	No	No	4	6
2024-03-27 19:01:56	I agree	Female	26-39	Pharmacy technician	Town up to 100,000 residents	Pharmacy technician	No	No	Yes	No	No	No	No	580-1160 €	6-10 years	No		No	Yes	Average	No		No wiem	Yes	Yes, sometimes	Yes, sometimes	The internet (forums, blogs, social media)	No	No	No	No	No	Yes	No	No	Yes, sometimes	Yes	Renoma czasopisma, Data publikacji	Yes	Yes	No	No	No	No	No	No	No	6	4
2024-03-27 19:08:14	I agree	Female	40-59	Pharmacy technician	City with more than 500,000 residents	Pharmacy technician	No	No	Yes	No	No	No	No	580-1160 €	11-19 years	No		No	Yes	Average	No		Yes	Yes	Yes, sometimes	Yes, sometimes	Publications in scientific journals, The internet (forums, blogs, social media)	Yes	No	No	No	No	Yes	No	No	Yes, sometimes	Yes	Informacje dot. finansowania badań (np. grant), Informacje dot. konfliktu interesów (autorów pracy), Data publikacji	Yes	No	Yes	No	No	Yes	No	No	No	4	7
2024-03-27 19:08:55	I agree	Female	26-39	Pharmacy technician	City with more than 500,000 residents	Pharmacy technician	No	No	Yes	No	No	No	No	580-1160 €	6-10 years	No		No	Yes	Average	No		No wiem	Yes	Yes, sometimes	Yes, sometimes	The internet (forums, blogs, social media)	No	No	No	No	No	Yes	No	No	Yes, sometimes	Yes	Renoma czasopisma, Informacje dot. finansowania badań (np. grant), Data publikacji	Yes	Yes	Yes	No	No	No	No	No	No	5	6
2024-03-28 12:08:16	I agree	Female	26-39	Higher education, first cycle (bachelor's or master’s degree)	City with more than 500,000 residents	Pharmacist in an open pharmacy	Yes	No	No	No	No	No	No	1160-1630 €	11-19 years	No		No	Yes	Good	No		Yes	Yes	Yes, always	Yes, sometimes	Publications in scientific journals, Conference reports, The internet (forums, blogs, social media)	Yes	No	No	Yes	No	Yes	No	No	Yes, sometimes	Yes	Renoma czasopisma, Sposób przedstawienia wyników badania (ryciny, tabele), Informacje dot. finansowania badań (np. grant), Informacje dot. konfliktu interesów (autorów pracy), Data publikacji, Dostępność danej publikacji w bazach danych	Yes	Yes	Yes	Yes	No	Yes	Yes	No	No	6	2
2024-03-28 12:15:13	I agree	Female	26-39	Higher education, first cycle (bachelor's or master’s degree)	City with more than 500,000 residents	Pharmacist in an open pharmacy	Yes	No	No	No	No	No	No	1160-1630 €	6-10 years	No		No	Yes	Average	No		Yes	Yes	Yes, sometimes	Yes, sometimes	Publications in scientific journals, Webinars, Conference reports, The internet (forums, blogs, social media)	Yes	No	Yes	Yes	No	Yes	No	No	Yes, sometimes	Yes	Informacje dot. finansowania badań (np. grant), Informacje dot. konfliktu interesów (autorów pracy), Data publikacji, Dostępność danej publikacji w bazach danych	Yes	No	Yes	Yes	No	Yes	No	No	No	5	3
2024-03-28 12:25:14	I agree	Female	26-39	Pharmacy technician	City with more than 500,000 residents	Pharmacy technician	No	No	Yes	No	No	No	No	580-1160 €	6-10 years	No		No	Yes	Good	No		Yes	Yes	Yes, sometimes	Yes, sometimes	Publications in scientific journals, The internet (forums, blogs, social media)	Yes	No	No	No	No	Yes	No	No	Yes, sometimes	Yes	Renoma czasopisma, Metodologia badania, Data publikacji	Yes	Yes	No	No	Yes	No	No	No	No	4	7
2024-03-28 12:35:15	I agree	Male	40-59	Higher education, first cycle (bachelor's or master’s degree)	City with more than 500,000 residents	Pharmacist in an open pharmacy	Yes	No	No	No	No	No	No	≥1630 €	11-19 years	No		No	Yes	Good	No		Yes	Yes	Yes, sometimes	Yes, always	Publications in scientific journals, Conference reports, The internet (forums, blogs, social media)	Yes	No	No	Yes	No	Yes	Yes	No	Yes, sometimes	Yes	Renoma czasopisma, Renoma ośrodka/instytucji (ew. kraj), w którym przeprowadzono badanie, Informacje dot. finansowania badań (np. grant), Data publikacji, Dostępność danej publikacji w bazach danych	Yes	Yes	Yes	Yes	No	No	No	Yes	No	4	3
2024-03-28 12:38:02	I agree	Female	≥60	Pharmacy technician	City with more than 500,000 residents	Pharmacy technician	No	No	Yes	No	No	No	No	580-1160 €	≥20 years	No		No	Yes	Poor	No		No wiem	Yes	Yes, sometimes	Yes, sometimes	Professional training/courses, The internet (forums, blogs, social media)	No	No	No	No	Yes	Yes	No	No	No, never
2024-03-28 14:23:03	I agree	Female	26-39	Higher education, first cycle (bachelor's or master’s degree)	City with more than 500,000 residents	Pharmacist in an open pharmacy	Yes	No	No	No	No	No	No	1160-1630 €	6-10 years	No		No	Yes	Average	Yes	No	Yes	Yes	Yes, always	Yes, sometimes	Publications in scientific journals, Webinars, Conference reports, The internet (forums, blogs, social media)	Yes	No	Yes	Yes	No	Yes	No	No	Yes, sometimes	Yes	Renoma czasopisma, Sposób przedstawienia wyników badania (ryciny, tabele), Informacje dot. finansowania badań (np. grant), Data publikacji	Yes	Yes	Yes	No	No	No	Yes	No	No	2	5
2024-03-28 14:23:04	I agree	Female	26-39	Higher education, first cycle (bachelor's or master’s degree)	City with more than 500,000 residents	Pharmacist in an open pharmacy	Yes	No	No	No	No	No	No	1160-1630 €	0-5 years	No		No	Yes	Good	No		Yes	Yes	Yes, always	Yes, always	Publications in scientific journals, Conference reports, The internet (forums, blogs, social media)	Yes	No	No	Yes	No	Yes	No	No	Yes, sometimes	Yes	Renoma czasopisma, Data publikacji	Yes	Yes	No	No	No	No	No	No	No	3	7
2024-03-28 14:32:55	I agree	Female	26-39	Pharmacy technician	Town up to 100,000 residents	Pharmacy technician	No	No	Yes	No	No	No	No	580-1160 €	11-19 years	No		No	Yes	Good	No		Yes	Yes	Yes, sometimes	Yes, sometimes	Conference reports, The internet (forums, blogs, social media)	No	No	No	Yes	No	Yes	No	No	Yes, sometimes	Yes	Renoma czasopisma, Informacje dot. finansowania badań (np. grant), Informacje dot. konfliktu interesów (autorów pracy), Data publikacji	Yes	Yes	Yes	No	No	Yes	No	No	No	4	5
2024-03-28 14:40:56	I agree	Female	26-39	Higher education, first cycle (bachelor's or master’s degree)	Town up to 100,000 residents	Pharmacist in an open pharmacy	Yes	No	No	No	No	No	No	≥1630 €	11-19 years	No		No	Yes	Good	No		Yes	Yes	Yes, sometimes	Yes, always	Publications in scientific journals, Conference reports, The internet (forums, blogs, social media)	Yes	No	No	Yes	No	Yes	No	No	Yes, sometimes	Yes	Renoma czasopisma, Metodologia badania, Sposób przedstawienia wyników badania (ryciny, tabele), Informacje dot. finansowania badań (np. grant), Data publikacji	Yes	Yes	Yes	No	Yes	No	Yes	No	No	3	6
2024-03-28 14:42:58	I agree	Female	40-59	Pharmacy technician	Town up to 100,000 residents	Pharmacy technician	No	No	Yes	No	No	No	No	580-1160 €	11-19 years	No		No	Yes	Average	No		Yes	Yes	Yes, always	Yes, sometimes	Publications in scientific journals, The internet (forums, blogs, social media)	Yes	No	No	No	No	Yes	No	No	Yes, sometimes	Yes	Renoma czasopisma, Informacje dot. finansowania badań (np. grant), Data publikacji	Yes	Yes	Yes	No	No	No	No	No	No	4	7
2024-03-28 16:19:26	I agree	Female	26-39	Higher education, first cycle (bachelor's or master’s degree)	Town up to 250,000 residents	Pharmacist in an open pharmacy	Yes	No	No	No	No	No	No	≥1630 €	11-19 years	No		No	Yes	Very good	No		Yes	Yes	Yes, always	Yes, always	Publications in scientific journals, Academic books, Webinars, Conference reports, The internet (forums, blogs, social media)	Yes	Yes	Yes	Yes	No	Yes	Yes	No	Yes, sometimes	Yes	Renoma czasopisma, Metodologia badania, Informacje dot. finansowania badań (np. grant), Data publikacji	Yes	Yes	Yes	No	Yes	No	No	No	No	3	6
2024-03-28 17:09:27	I agree	Female	26-39	Pharmacy technician	Town up to 100,000 residents	Pharmacy technician	No	No	Yes	No	No	No	No	580-1160 €	6-10 years	No		No	Yes	Good	No		Yes	Yes	Yes, always	Yes, sometimes	Publications in scientific journals, The internet (forums, blogs, social media)	Yes	No	No	No	No	Yes	Yes	No	Yes, sometimes	Yes	Informacje dot. finansowania badań (np. grant), Informacje dot. konfliktu interesów (autorów pracy), Data publikacji	Yes	No	Yes	No	No	Yes	No	No	No	4	5
2024-03-28 17:19:29	I agree	Male	26-39	Higher education, first cycle (bachelor's or master’s degree)	Town up to 100,000 residents	Pharmacist in an open pharmacy	Yes	No	No	No	No	No	No	≥1630 €	6-10 years	No		No	Yes	Very good	No		Yes	Yes	Yes, always	Yes, always	Publications in scientific journals, Academic books, Conference reports	Yes	Yes	No	Yes	No	No	Yes	Yes	Yes, sometimes	Yes	Renoma czasopisma, Metodologia badania, Sposób przedstawienia wyników badania (ryciny, tabele), Informacje dot. finansowania badań (np. grant), Data publikacji, Dostępność danej publikacji w bazach danych	Yes	Yes	Yes	Yes	Yes	No	Yes	No	No	1	6
2024-03-28 17:29:48	I agree	Female	26-39	Pharmacy technician	City with more than 500,000 residents	Pharmacy technician	No	No	Yes	No	No	No	No	580-1160 €	6-10 years	No		No	Yes	Average	No		Yes	Yes	Yes, always	Yes, always	Publications in scientific journals	Yes	No	No	No	No	No	Yes	No	Yes, sometimes	Yes	Renoma czasopisma, Metodologia badania, Informacje dot. finansowania badań (np. grant), Data publikacji	Yes	Yes	Yes	No	Yes	No	No	No	No	1	6
2024-03-28 17:54:49	I agree	Female	26-39	Higher education, first cycle (bachelor's or master’s degree)	City with more than 500,000 residents	Pharmacist in an open pharmacy	Yes	No	No	No	No	No	No	1160-1630 €	0-5 years	No		No	Yes	Very good	No		Yes	Yes	Yes, always	Yes, always	Publications in scientific journals, Conference reports	Yes	No	No	Yes	No	No	Yes	Yes	Yes, sometimes	Yes	Renoma czasopisma, Metodologia badania, Informacje dot. finansowania badań (np. grant), Data publikacji, Dostępność danej publikacji w bazach danych	Yes	Yes	Yes	Yes	Yes	No	No	No	No	2	4
2024-03-29 07:29:51	I agree	Male	26-39	Higher education, first cycle (bachelor's or master’s degree)	City with more than 500,000 residents	Pharmacist in an open pharmacy, Research worker	Yes	No	No	No	Yes	No	No	1160-1630 €	0-5 years	No		Yes	Yes	Very good	No		Yes	Yes	Yes, always	Yes, always	Publications in scientific journals, Academic books, Conference reports	Yes	Yes	No	Yes	No	No	Yes	Yes	Yes, often	Yes	Nazwisko autora/autorów, Renoma czasopisma, Renoma ośrodka/instytucji (ew. kraj), w którym przeprowadzono badanie, Metodologia badania, Sposób przedstawienia wyników badania (ryciny, tabele), Informacje dot. finansowania badań (np. grant), Informacje dot. konfliktu interesów (autorów pracy), Data publikacji, Dostępność danej publikacji w bazach danych	Yes	Yes	Yes	Yes	Yes	Yes	Yes	Yes	Yes	3	6
2024-03-29 09:38:32	I agree	Female	26-39	Higher education, first cycle (bachelor's or master’s degree)	City with more than 500,000 residents	Pharmacist in an open pharmacy	Yes	No	No	No	No	No	No	1160-1630 €	0-5 years	No		No	Yes	Good	Yes	No	Yes	Yes	Yes, always	Yes, always	Publications in scientific journals, Academic books, Conference reports	Yes	Yes	No	Yes	No	No	Yes	Yes	Yes, often	Yes	Metodologia badania, Informacje dot. finansowania badań (np. grant), Data publikacji	Yes	No	Yes	No	Yes	No	No	No	No	3	5
2024-03-29 09:39:13	I agree	Female	26-39	Higher education, first cycle (bachelor's or master’s degree)	City with more than 500,000 residents	Pharmacist in an open pharmacy	Yes	No	No	No	No	No	No	1160-1630 €	0-5 years	No		No	Yes	Good	Yes	No	Yes	Yes	Yes, always	Yes, sometimes	Publications in scientific journals, Conference reports	Yes	No	No	Yes	No	No	Yes	Yes	Yes, often	Yes	Renoma czasopisma, Metodologia badania, Informacje dot. finansowania badań (np. grant), Data publikacji	Yes	Yes	Yes	No	Yes	No	No	No	No	3	7
2024-04-04 10:38:34	I agree	Female	26-39	Higher education, first cycle (bachelor's or master’s degree)	City with more than 500,000 residents	Pharmacist in an open pharmacy	Yes	No	No	No	No	No	No	1160-1630 €	0-5 years	No		No	Yes	Very good	No		Yes	Yes	Yes, always	Yes, always	Publications in scientific journals, Academic books, Webinars, Conference reports	Yes	Yes	Yes	Yes	No	No	Yes	No	Yes, often	Yes	Renoma czasopisma, Metodologia badania, Sposób przedstawienia wyników badania (ryciny, tabele), Informacje dot. finansowania badań (np. grant), Data publikacji, Dostępność danej publikacji w bazach danych	Yes	Yes	Yes	Yes	Yes	No	Yes	No	No	2	5
2024-04-04 11:50:39	I agree	Male	26-39	Higher education, first cycle (bachelor's or master’s degree)	Town up to 500,000 residents	Pharmacist in an open pharmacy	Yes	No	No	No	No	No	No	1160-1630 €	0-5 years	No		No	Yes	Good	Yes	No	Yes	Yes	Yes, always	Yes, sometimes	Publications in scientific journals, Academic books, Conference reports	Yes	Yes	No	Yes	No	No	Yes	No	Yes, often	Yes	Renoma czasopisma, Renoma ośrodka/instytucji (ew. kraj), w którym przeprowadzono badanie, Informacje dot. finansowania badań (np. grant), Informacje dot. konfliktu interesów (autorów pracy), Data publikacji	Yes	Yes	Yes	No	No	Yes	No	Yes	No	3	7
2024-04-04 14:10:40	I agree	Male	26-39	Higher education, first cycle (bachelor's or master’s degree)	Town up to 250,000 residents	Pharmacist in an open pharmacy	Yes	No	No	No	No	No	No	1160-1630 €	0-5 years	No		No	Yes	Good	No		Yes	Yes	Yes, always	Yes, always	Publications in scientific journals	Yes	No	No	No	No	No	Yes	No	Yes, often	Yes	Renoma czasopisma, Metodologia badania, Data publikacji	Yes	Yes	No	No	Yes	No	No	No	No	4	6
2024-04-05 13:50:43	I agree	Female	26-39	Higher education, first cycle (bachelor's or master’s degree)	Town up to 250,000 residents	Pharmacist in an open pharmacy	Yes	No	No	No	No	No	No	≥1630 €	0-5 years	No		No	Yes	Very good	Yes	No	Yes	Yes	Yes, always	Yes, always	Publications in scientific journals, Conference reports	Yes	No	No	Yes	No	No	Yes	No	Yes, often	Yes	Renoma czasopisma, Metodologia badania, Data publikacji, Dostępność danej publikacji w bazach danych	Yes	Yes	No	Yes	Yes	No	No	No	No	1	6
2024-04-05 16:56:31	I agree	Female	26-39	Higher education, first cycle (bachelor's or master’s degree)	Town up to 250,000 residents	Pharmacist in an open pharmacy	Yes	No	No	No	No	No	No	1160-1630 €	0-5 years	No		No	Yes	Good	No		Yes	Yes	Yes, always	Yes, always	Publications in scientific journals, Conference reports	Yes	No	No	Yes	No	No	Yes	Yes	Yes, often	Yes	Metodologia badania, Data publikacji, Dostępność danej publikacji w bazach danych	Yes	No	No	Yes	Yes	No	No	No	No	3	7
2024-04-05 17:05:04	I agree	Female	26-39	Higher education, first cycle (bachelor's or master’s degree)	Town up to 250,000 residents	Pharmacist in an open pharmacy	Yes	No	No	No	No	No	No	1160-1630 €	0-5 years	No		No	Yes	Good	Yes	No	Yes	Yes	Yes, always	Yes, sometimes	Publications in scientific journals, Academic books	Yes	Yes	No	No	No	No	Yes	No	Yes, sometimes	Yes	Renoma czasopisma, Metodologia badania, Sposób przedstawienia wyników badania (ryciny, tabele), Informacje dot. finansowania badań (np. grant), Informacje dot. konfliktu interesów (autorów pracy), Data publikacji	Yes	Yes	Yes	No	Yes	Yes	Yes	No	No	1	5
2024-04-05 17:57:06	I agree	Male	26-39	Higher education, first cycle (bachelor's or master’s degree)	Town up to 250,000 residents	Pharmacist in an open pharmacy	Yes	No	No	No	No	No	No	1160-1630 €	0-5 years	No		Yes	Yes	Very good	Yes	No	Yes	Yes	Yes, always	Yes, always	Publications in scientific journals, Academic books, Conference reports	Yes	Yes	No	Yes	No	No	Yes	Yes	Yes, often	Yes	Renoma czasopisma, Metodologia badania, Informacje dot. finansowania badań (np. grant), Data publikacji, Dostępność danej publikacji w bazach danych	Yes	Yes	Yes	Yes	Yes	No	No	No	No	3	4
2024-04-05 18:14:05	I agree	Male	26-39	Higher education, first cycle (bachelor's or master’s degree)	City with more than 500,000 residents	Pharmacist in an open pharmacy	Yes	No	No	No	No	No	No	1160-1630 €	0-5 years	No		No	Yes	Good	Yes	No	Yes	Yes	Yes, always	Yes, always	Publications in scientific journals, Webinars, Conference reports	Yes	No	Yes	Yes	No	No	Yes	Yes	Yes, sometimes	Yes	Renoma czasopisma, Metodologia badania, Sposób przedstawienia wyników badania (ryciny, tabele), Informacje dot. finansowania badań (np. grant), Data publikacji, Dostępność danej publikacji w bazach danych	Yes	Yes	Yes	Yes	Yes	No	Yes	No	No	3	8
2024-04-05 18:25:02	I agree	Female	26-39	Higher education, second cycle (doctorate)	City with more than 500,000 residents	Pharmacist in an open pharmacy, Research worker	Yes	No	No	No	Yes	No	No	1160-1630 €	6-10 years	No		Yes	Yes	Very good	Yes	No	Yes	Yes	Yes, always	Yes, always	Publications in scientific journals, Academic books, Conference reports	Yes	Yes	No	Yes	No	No	Yes	Yes	Yes, often	Yes	Renoma czasopisma, Metodologia badania, Informacje dot. finansowania badań (np. grant), Data publikacji, Dostępność danej publikacji w bazach danych	Yes	Yes	Yes	Yes	Yes	No	No	No	No	3	5
2024-04-05 18:39:36	I agree	Female	26-39	Higher education, first cycle (bachelor's or master’s degree)	Town up to 500,000 residents	Pharmacist in an open pharmacy	Yes	No	No	No	No	No	No	1160-1630 €	0-5 years	No		No	Yes	Good	Yes	No	Yes	Yes	Yes, always	Yes, sometimes	Publications in scientific journals, Conference reports, Professional training/courses	Yes	No	No	Yes	Yes	No	Yes	No	Yes, sometimes	Yes	Renoma czasopisma, Metodologia badania, Informacje dot. finansowania badań (np. grant), Data publikacji	Yes	Yes	Yes	No	Yes	No	No	No	No	4	3
2024-04-05 18:43:12	I agree	Female	26-39	Higher education, first cycle (bachelor's or master’s degree)	Town up to 500,000 residents	Pharmacist in an open pharmacy	Yes	No	No	No	No	No	No	1160-1630 €	0-5 years	No		No	Yes	Very good	No		Yes	Yes	Yes, always	Yes, sometimes	Publications in scientific journals, Conference reports	Yes	No	No	Yes	No	No	Yes	Yes	Yes, sometimes	Yes	Informacje dot. finansowania badań (np. grant), Data publikacji, Dostępność danej publikacji w bazach danych	Yes	No	Yes	Yes	No	No	No	No	No	1	6
2024-04-05 18:56:14	I agree	Female	26-39	Higher education, first cycle (bachelor's or master’s degree)	Town up to 500,000 residents	Pharmacist in an open pharmacy	Yes	No	No	No	No	No	No	≥1630 €	0-5 years	No		No	Yes	Good	Yes	No	Yes	Yes	Yes, always	Yes, always	Publications in scientific journals, Academic books, Conference reports	Yes	Yes	No	Yes	No	No	Yes	Yes	Yes, sometimes	Yes	Renoma czasopisma, Metodologia badania, Data publikacji, Dostępność danej publikacji w bazach danych	Yes	Yes	No	Yes	Yes	No	No	No	No	3	5
2024-04-05 18:58:04	I agree	Male	26-39	Higher education, first cycle (bachelor's or master’s degree)	Town up to 500,000 residents	Pharmacist in an open pharmacy	Yes	No	No	No	No	No	No	≥1630 €	0-5 years	No		No	Yes	Good	Yes	No	Yes	Yes	Yes, always	Yes, always	Publications in scientific journals, Academic books, Conference reports, The internet (forums, blogs, social media)	Yes	Yes	No	Yes	No	Yes	Yes	Yes	Yes, often	Yes	Metodologia badania, Data publikacji, Dostępność danej publikacji w bazach danych	Yes	No	No	Yes	Yes	No	No	No	No	2	4
2024-04-05 19:00:27	I agree	Female	26-39	Higher education, first cycle (bachelor's or master’s degree)	Town up to 500,000 residents	Pharmacist in an open pharmacy	Yes	No	No	No	No	No	No	1160-1630 €	6-10 years	No		No	Yes	Average	No		Yes	Yes	Yes, always	Yes, always	Publications in scientific journals, Conference reports	Yes	No	No	Yes	No	No	Yes	No	Yes, sometimes	Yes	Renoma czasopisma, Renoma ośrodka/instytucji (ew. kraj), w którym przeprowadzono badanie, Metodologia badania, Informacje dot. finansowania badań (np. grant), Informacje dot. konfliktu interesów (autorów pracy), Data publikacji	Yes	Yes	Yes	No	Yes	Yes	No	Yes	No	1	7
2024-04-05 19:14:41	I agree	Female	26-39	Pharmacy technician	Town up to 500,000 residents	Pharmacy technician	No	No	Yes	No	No	No	No	580-1160 €	6-10 years	No		No	Yes	Average	No		Yes	Yes	Yes, always	Yes, sometimes	Publications in scientific journals, Professional training/courses, The internet (forums, blogs, social media)	Yes	No	No	No	Yes	Yes	Yes	No	Yes, sometimes	Yes	Renoma czasopisma, Informacje dot. finansowania badań (np. grant), Data publikacji	Yes	Yes	Yes	No	No	No	No	No	No	4	3
2024-04-05 20:56:42	I agree	Female	≤26	Higher education, first cycle (bachelor's or master’s degree)	City with more than 500,000 residents	Pharmacist in an open pharmacy	Yes	No	No	No	No	No	No	1160-1630 €	0-5 years	No		No	Yes	Good	Yes	No	Yes	Yes	Yes, sometimes	Yes, always	Publications in scientific journals, Academic books, Conference reports	Yes	Yes	No	Yes	No	No	Yes	No	Yes, sometimes	Yes	Renoma czasopisma, Renoma ośrodka/instytucji (ew. kraj), w którym przeprowadzono badanie, Metodologia badania, Data publikacji, Dostępność danej publikacji w bazach danych	Yes	Yes	No	Yes	Yes	No	No	Yes	No	2	3
2024-04-05 21:06:59	I agree	Female	26-39	Higher education, first cycle (bachelor's or master’s degree)	City with more than 500,000 residents	Pharmacist in an open pharmacy	Yes	No	No	No	No	No	No	1160-1630 €	0-5 years	No		No	Yes	Very good	No		Yes	Yes	Yes, always	Yes, always	Publications in scientific journals, Conference reports, The internet (forums, blogs, social media)	Yes	No	No	Yes	No	Yes	Yes	Yes	Yes, often	Yes	Metodologia badania, Informacje dot. finansowania badań (np. grant), Data publikacji, Dostępność danej publikacji w bazach danych	Yes	No	Yes	Yes	Yes	No	No	No	No	3	7
2024-04-05 21:17:15	I agree	Male	≤26	Higher education, first cycle (bachelor's or master’s degree)	City with more than 500,000 residents	Pharmacist in an open pharmacy	Yes	No	No	No	No	No	No	1160-1630 €	0-5 years	No		No	Yes	Very good	No		Yes	Yes	Yes, always	Yes, always	Publications in scientific journals, Academic books, Webinars, Conference reports	Yes	Yes	Yes	Yes	No	No	Yes	Yes	Yes, often	Yes	Renoma czasopisma, Metodologia badania, Sposób przedstawienia wyników badania (ryciny, tabele), Informacje dot. finansowania badań (np. grant), Data publikacji	Yes	Yes	Yes	No	Yes	No	Yes	No	No	3	7
2024-04-05 21:18:24	I agree	Female	26-39	Higher education, first cycle (bachelor's or master’s degree)	City with more than 500,000 residents	Pharmacist in an open pharmacy	Yes	No	No	No	No	No	No	1160-1630 €	0-5 years	No		No	Yes	Good	No		Yes	Yes	Yes, always	Yes, sometimes	Publications in scientific journals, Webinars, Conference reports, The internet (forums, blogs, social media)	Yes	No	Yes	Yes	No	Yes	Yes	No	Yes, sometimes	Yes	Metodologia badania, Informacje dot. finansowania badań (np. grant), Data publikacji, Dostępność danej publikacji w bazach danych	Yes	No	Yes	Yes	Yes	No	No	No	No	3	6
2024-04-05 21:38:49	I agree	Male	≤26	Higher education, first cycle (bachelor's or master’s degree)	City with more than 500,000 residents	Pharmacist in an open pharmacy	Yes	No	No	No	No	No	No	1160-1630 €	0-5 years	No		No	Yes	Good	No		Yes	Yes	Yes, always	Yes, sometimes	Publications in scientific journals, Academic books, The internet (forums, blogs, social media)	Yes	Yes	No	No	No	Yes	Yes	No	Yes, sometimes	Yes	Renoma czasopisma, Informacje dot. finansowania badań (np. grant), Data publikacji	Yes	Yes	Yes	No	No	No	No	No	No	1	5
2024-04-05 21:39:17	I agree	Female	≤26	Higher education, first cycle (bachelor's or master’s degree)	City with more than 500,000 residents	Pharmacist in an open pharmacy	Yes	No	No	No	No	No	No	1160-1630 €	0-5 years	No		No	Yes	Very good	Yes	No	Yes	Yes	Yes, always	Yes, always	Publications in scientific journals, Academic books, Webinars, Conference reports	Yes	Yes	Yes	Yes	No	No	Yes	Yes	Yes, often	Yes	Renoma czasopisma, Renoma ośrodka/instytucji (ew. kraj), w którym przeprowadzono badanie, Metodologia badania, Sposób przedstawienia wyników badania (ryciny, tabele), Informacje dot. finansowania badań (np. grant), Informacje dot. konfliktu interesów (autorów pracy), Data publikacji, Dostępność danej publikacji w bazach danych	Yes	Yes	Yes	Yes	Yes	Yes	Yes	Yes	No	2	6
2024-04-05 23:05:25	I agree	Female	≤26	Higher education, first cycle (bachelor's or master’s degree)	Town up to 250,000 residents	Pharmacist in an open pharmacy	Yes	No	No	No	No	No	No	1160-1630 €	0-5 years	No		Yes	Yes	Good	No		Yes	Yes	Yes, always	Yes, always	Publications in scientific journals, Academic books, Webinars	Yes	Yes	Yes	No	No	No	Yes	Yes	Yes, sometimes	Yes	Renoma czasopisma, Metodologia badania, Data publikacji, Dostępność danej publikacji w bazach danych	Yes	Yes	No	Yes	Yes	No	No	No	No	3	2
2024-04-06 09:05:49	I agree	Female	≤26	Higher education, first cycle (bachelor's or master’s degree)	City with more than 500,000 residents	Pharmacist in an open pharmacy	Yes	No	No	No	No	No	No	1160-1630 €	0-5 years	No		No	Yes	Average	No		Yes	Yes	Yes, always	Yes, sometimes	Publications in scientific journals, Conference reports	Yes	No	No	Yes	No	No	No	No	Yes, sometimes	Yes	Renoma czasopisma, Metodologia badania, Sposób przedstawienia wyników badania (ryciny, tabele), Informacje dot. finansowania badań (np. grant), Data publikacji	Yes	Yes	Yes	No	Yes	No	Yes	No	No	2	5
2024-04-06 15:06:15	I agree	Male	≤26	Higher education, first cycle (bachelor's or master’s degree)	Town up to 500,000 residents	Pharmacist in an open pharmacy	Yes	No	No	No	No	No	No	1160-1630 €	0-5 years	No		No	Yes	Good	No		Yes	Yes	Yes, always	Yes, always	Publications in scientific journals, The internet (forums, blogs, social media)	Yes	No	No	No	No	Yes	Yes	Yes	Yes, sometimes	Yes	Metodologia badania, Informacje dot. finansowania badań (np. grant), Data publikacji, Dostępność danej publikacji w bazach danych	Yes	No	Yes	Yes	Yes	No	No	No	No	3	4
2024-04-06 15:15:22	I agree	Female	≤26	Higher education, first cycle (bachelor's or master’s degree)	Town up to 100,000 residents	Pharmacist in an open pharmacy	Yes	No	No	No	No	No	No	1160-1630 €	0-5 years	No		No	Yes	Good	Yes	No	Yes	Yes	Yes, always	Yes, sometimes	Publications in scientific journals, Academic books, Conference reports	Yes	Yes	No	Yes	No	No	Yes	Yes	Yes, often	Yes	Metodologia badania, Data publikacji, Dostępność danej publikacji w bazach danych	Yes	No	No	Yes	Yes	No	No	No	No	5	1
2024-04-06 15:45:58	I agree	Female	26-39	Higher education, first cycle (bachelor's or master’s degree)	Town up to 100,000 residents	Pharmacist in an open pharmacy	Yes	No	No	No	No	No	No	580-1160 €	0-5 years	No		No	Yes	Average	No		Yes	Yes	Yes, sometimes	Yes, sometimes	Publications in scientific journals, Conference reports, The internet (forums, blogs, social media)	Yes	No	No	Yes	No	Yes	Yes	No	Yes, sometimes	Yes	Renoma czasopisma, Informacje dot. finansowania badań (np. grant), Data publikacji, Dostępność danej publikacji w bazach danych	Yes	Yes	Yes	Yes	No	No	No	No	No	2	1
2024-04-06 15:56:26	I agree	Female	26-39	Higher education, first cycle (bachelor's or master’s degree)	Town up to 250,000 residents	Pharmacist in an open pharmacy	Yes	No	No	No	No	No	No	1160-1630 €	0-5 years	No		No	Yes	Good	No		Yes	Yes	Yes, always	Yes, always	Publications in scientific journals, Conference reports	Yes	No	No	Yes	No	No	Yes	No	Yes, often	Yes	Renoma czasopisma, Metodologia badania, Informacje dot. finansowania badań (np. grant), Informacje dot. konfliktu interesów (autorów pracy), Data publikacji	Yes	Yes	Yes	No	Yes	Yes	No	No	No	2	6
2024-04-06 17:21:50	I agree	Female	26-39	Higher education, first cycle (bachelor's or master’s degree)	Town up to 250,000 residents	Pharmacist in an open pharmacy	Yes	No	No	No	No	No	No	1160-1630 €	0-5 years	No		No	Yes	Good	No		Yes	Yes	Yes, sometimes	Yes, always	Publications in scientific journals, Webinars, Conference reports	Yes	No	Yes	Yes	No	No	Yes	Yes	Yes, often	Yes	Renoma czasopisma, Informacje dot. finansowania badań (np. grant), Informacje dot. konfliktu interesów (autorów pracy), Data publikacji	Yes	Yes	Yes	No	No	Yes	No	No	No	3	6
2024-04-08 00:22:34	I agree	Female	≤26	Higher education, first cycle (bachelor's or master’s degree)	Town up to 100,000 residents	Pharmacist in an open pharmacy	Yes	No	No	No	No	No	No	1160-1630 €	0-5 years	No		No	Yes	Very good	No		Yes	Yes	Yes, always	Yes, sometimes	Publications in scientific journals, Webinars	Yes	No	Yes	No	No	No	Yes	No	Yes, often	Yes	Renoma czasopisma, Metodologia badania, Data publikacji, Dostępność danej publikacji w bazach danych	Yes	Yes	No	Yes	Yes	No	No	No	No	1	6
2024-04-08 10:24:00	I agree	Male	26-39	Higher education, first cycle (bachelor's or master’s degree)	Town up to 100,000 residents	Pharmacist in an open pharmacy, Currently not employed	Yes	No	No	No	No	Yes	No	Currently not employed	0-5 years	No		No	Yes	Good	No		Yes	Yes	Yes, always	Yes, always	Publications in scientific journals, Academic books, The internet (forums, blogs, social media)	Yes	Yes	No	No	No	Yes	Yes	No	Yes, often	Yes	Renoma czasopisma, Metodologia badania, Informacje dot. finansowania badań (np. grant), Informacje dot. konfliktu interesów (autorów pracy), Data publikacji, Dostępność danej publikacji w bazach danych	Yes	Yes	Yes	Yes	Yes	Yes	No	No	No	4	2
2024-04-08 10:29:55	I agree	Female	26-39	Higher education, first cycle (bachelor's or master’s degree)	Town up to 100,000 residents	Pharmacist in an open pharmacy	Yes	No	No	No	No	No	No	1160-1630 €	0-5 years	No		No	Yes	Good	No		Yes	Yes	Yes, always	Yes, sometimes	Publications in scientific journals, Academic books, Conference reports	Yes	Yes	No	Yes	No	No	Yes	No	Yes, often	Yes	Renoma czasopisma, Informacje dot. finansowania badań (np. grant), Informacje dot. konfliktu interesów (autorów pracy), Data publikacji	Yes	Yes	Yes	No	No	Yes	No	No	No	4	2
2024-04-08 10:31:30	I agree	Female	26-39	Higher education, first cycle (bachelor's or master’s degree)	Town up to 100,000 residents	Pharmacist in an open pharmacy	Yes	No	No	No	No	No	No	1160-1630 €	0-5 years	No		No	Yes	Good	No		Yes	Yes	Yes, always	Yes, sometimes	Publications in scientific journals, Academic books, Professional training/courses, The internet (forums, blogs, social media)	Yes	Yes	No	No	Yes	Yes	Yes	No	Yes, often	Yes	Informacje dot. finansowania badań (np. grant), Informacje dot. konfliktu interesów (autorów pracy), Data publikacji, Dostępność danej publikacji w bazach danych	Yes	No	Yes	Yes	No	Yes	No	No	No	1	5
2024-04-08 10:33:28	I agree	Male	26-39	Higher education, first cycle (bachelor's or master’s degree)	Town up to 100,000 residents	Pharmacist in an open pharmacy	Yes	No	No	No	No	No	No	1160-1630 €	0-5 years	No		No	Yes	Good	No		Yes	Yes	Yes, always	Yes, always	Publications in scientific journals, Academic books, Webinars, Conference reports	Yes	Yes	Yes	Yes	No	No	Yes	No	Yes, often	Yes	Renoma czasopisma, Metodologia badania, Sposób przedstawienia wyników badania (ryciny, tabele), Informacje dot. finansowania badań (np. grant), Data publikacji	Yes	Yes	Yes	No	Yes	No	Yes	No	No	6	1
2024-04-08 11:40:27	I agree	Male	26-39	Higher education, first cycle (bachelor's or master’s degree)	Town up to 100,000 residents	Pharmacist in an open pharmacy	Yes	No	No	No	No	No	No	1160-1630 €	0-5 years	No		No	Yes	Good	No		Yes	Yes	Yes, always	Yes, always	Publications in scientific journals, Conference reports	Yes	No	No	Yes	No	No	Yes	No	Yes, often	Yes	Renoma czasopisma, Renoma ośrodka/instytucji (ew. kraj), w którym przeprowadzono badanie, Informacje dot. finansowania badań (np. grant), Informacje dot. konfliktu interesów (autorów pracy), Data publikacji	Yes	Yes	Yes	No	No	Yes	No	Yes	No	2	5
2024-04-08 11:44:47	I agree	Male	≤26	Higher education, first cycle (bachelor's or master’s degree)	Town up to 100,000 residents	Pharmacist in an open pharmacy	Yes	No	No	No	No	No	No	1160-1630 €	0-5 years	No		No	Yes	Good	No		Yes	Yes	Yes, always	Yes, sometimes	Publications in scientific journals, Academic books, Webinars, Conference reports	Yes	Yes	Yes	Yes	No	No	Yes	No	Yes, often	Yes	Metodologia badania, Data publikacji, Dostępność danej publikacji w bazach danych	Yes	No	No	Yes	Yes	No	No	No	No	3	7
2024-04-08 11:47:05	I agree	Female	≤26	Higher education, first cycle (bachelor's or master’s degree)	Town up to 100,000 residents	Pharmacist in an open pharmacy	Yes	No	No	No	No	No	No	1160-1630 €	0-5 years	No		Yes	Yes	Very good	No		Yes	Yes	Yes, always	Yes, always	Publications in scientific journals, Conference reports, The internet (forums, blogs, social media)	Yes	No	No	Yes	No	Yes	Yes	Yes	Yes, often	Yes	Renoma czasopisma, Metodologia badania, Data publikacji, Dostępność danej publikacji w bazach danych	Yes	Yes	No	Yes	Yes	No	No	No	No	3	6
2024-04-08 16:09:27	I agree	Male	≤26	Higher education, first cycle (bachelor's or master’s degree)	City with more than 500,000 residents	Pharmacist in an open pharmacy	Yes	No	No	No	No	No	No	1160-1630 €	0-5 years	No		No	Yes	Good	Yes	No	Yes	Yes	Yes, always	Yes, always	Publications in scientific journals, Academic books, Conference reports	Yes	Yes	No	Yes	No	No	Yes	No	Yes, sometimes	Yes	Renoma czasopisma, Metodologia badania, Data publikacji, Dostępność danej publikacji w bazach danych	Yes	Yes	No	Yes	Yes	No	No	No	No	2	7
2024-04-08 16:20:06	I agree	Female	≤26	Higher education, first cycle (bachelor's or master’s degree)	City with more than 500,000 residents	Pharmacist in an open pharmacy	Yes	No	No	No	No	No	No	1160-1630 €	0-5 years	No		No	Yes	Good	No		Yes	Yes	Yes, always	Yes, sometimes	Publications in scientific journals, The internet (forums, blogs, social media)	Yes	No	No	No	No	Yes	Yes	No	Yes, often	Yes	Metodologia badania, Sposób przedstawienia wyników badania (ryciny, tabele), Data publikacji	Yes	No	No	No	Yes	No	Yes	No	No	1	8
2024-04-08 16:22:51	I agree	Female	26-39	Higher education, first cycle (bachelor's or master’s degree)	City with more than 500,000 residents	Pharmacist in an open pharmacy	Yes	No	No	No	No	No	No	1160-1630 €	0-5 years	No		No	Yes	Good	No		Yes	Yes	Yes, sometimes	Yes, always	Publications in scientific journals, Webinars, The internet (forums, blogs, social media)	Yes	No	Yes	No	No	Yes	Yes	Yes	Yes, often	Yes	Renoma czasopisma, Metodologia badania, Data publikacji, Dostępność danej publikacji w bazach danych	Yes	Yes	No	Yes	Yes	No	No	No	No	5	2
2024-04-08 17:49:39	I agree	Female	26-39	Pharmacy technician	Town up to 100,000 residents	Pharmacy technician	No	No	Yes	No	No	No	No	580-1160 €	6-10 years	No		No	Yes	Average	No		Yes	Yes	Yes, always	Yes, always	Publications in scientific journals, Conference reports, The internet (forums, blogs, social media)	Yes	No	No	Yes	No	Yes	No	No	Yes, often	Yes	Renoma czasopisma, Metodologia badania, Data publikacji, Dostępność danej publikacji w bazach danych	Yes	Yes	No	Yes	Yes	No	No	No	No	4	7
2024-04-08 17:50:38	I agree	Female	26-39	Higher education, first cycle (bachelor's or master’s degree)	Town up to 100,000 residents	Pharmacist in an open pharmacy	Yes	No	No	No	No	No	No	1160-1630 €	0-5 years	No		No	Yes	Average	No		Yes	Yes	Yes, always	Yes, sometimes	Publications in scientific journals, Academic books, Professional training/courses	Yes	Yes	No	No	Yes	No	No	No	Yes, often	Yes	Metodologia badania, Informacje dot. finansowania badań (np. grant), Informacje dot. konfliktu interesów (autorów pracy), Data publikacji	Yes	No	Yes	No	Yes	Yes	No	No	No	1	5
2024-04-08 17:51:34	I agree	Male	26-39	Higher education, first cycle (bachelor's or master’s degree)	City with more than 500,000 residents	Pharmacist in an open pharmacy	Yes	No	No	No	No	No	No	1160-1630 €	0-5 years	No		No	Yes	Good	Yes	No	Yes	Yes	Yes, always	Yes, always	Publications in scientific journals, Conference reports	Yes	No	No	Yes	No	No	Yes	No	Yes, sometimes	Yes	Informacje dot. finansowania badań (np. grant), Informacje dot. konfliktu interesów (autorów pracy), Data publikacji, Dostępność danej publikacji w bazach danych	Yes	No	Yes	Yes	No	Yes	No	No	No	3	7
2024-04-08 18:05:36	I agree	Female	≤26	Higher education, first cycle (bachelor's or master’s degree)	Town up to 100,000 residents	Pharmacist in an open pharmacy	Yes	No	No	No	No	No	No	1160-1630 €	0-5 years	No		No	Yes	Very good	Yes	No	Yes	Yes	Yes, always	Yes, always	Publications in scientific journals, Conference reports, Professional training/courses	Yes	No	No	Yes	Yes	No	Yes	Yes	Yes, often	Yes	Renoma czasopisma, Renoma ośrodka/instytucji (ew. kraj), w którym przeprowadzono badanie, Metodologia badania, Informacje dot. finansowania badań (np. grant), Informacje dot. konfliktu interesów (autorów pracy), Data publikacji	Yes	Yes	Yes	No	Yes	Yes	No	Yes	No	4	6
2024-04-08 18:06:41	I agree	Female	26-39	Higher education, first cycle (bachelor's or master’s degree)	Town up to 100,000 residents	Pharmacist in an open pharmacy	Yes	No	No	No	No	No	No	1160-1630 €	0-5 years	No		No	Yes	Good	No		Yes	Yes	Yes, always	Yes, sometimes	Publications in scientific journals, Academic books, Conference reports, The internet (forums, blogs, social media)	Yes	Yes	No	Yes	No	Yes	Yes	No	Yes, often	Yes	Renoma czasopisma, Metodologia badania, Sposób przedstawienia wyników badania (ryciny, tabele), Data publikacji, Dostępność danej publikacji w bazach danych	Yes	Yes	No	Yes	Yes	No	Yes	No	No	1	8
2024-04-08 18:07:35	I agree	Female	26-39	Higher education, first cycle (bachelor's or master’s degree)	Town up to 100,000 residents	Pharmacist in an open pharmacy	Yes	No	No	No	No	No	No	1160-1630 €	0-5 years	No		No	Yes	Good	No		Yes	Yes	Yes, always	Yes, sometimes	Publications in scientific journals, Academic books, Webinars, Conference reports	Yes	Yes	Yes	Yes	No	No	Yes	No	Yes, sometimes	Yes	Renoma czasopisma, Metodologia badania, Informacje dot. finansowania badań (np. grant), Informacje dot. konfliktu interesów (autorów pracy), Data publikacji	Yes	Yes	Yes	No	Yes	Yes	No	No	No	1	5
2024-04-08 18:12:33	I agree	Female	40-59	Pharmacy technician	Town up to 100,000 residents	Pharmacy technician	No	No	Yes	No	No	No	No	580-1160 €	11-19 years	No		Yes	Yes	Good	No		Yes	Yes	Yes, always	Yes, always	Publications in scientific journals, Academic books	Yes	Yes	No	No	No	No	Yes	No	Yes, often	Yes	Renoma ośrodka/instytucji (ew. kraj), w którym przeprowadzono badanie, Metodologia badania, Informacje dot. finansowania badań (np. grant), Informacje dot. konfliktu interesów (autorów pracy), Data publikacji	Yes	No	Yes	No	Yes	Yes	No	Yes	No	1	4
2024-04-08 18:12:58	I agree	Male	26-39	Higher education, first cycle (bachelor's or master’s degree)	Town up to 100,000 residents	Pharmacist in an open pharmacy	Yes	No	No	No	No	No	No	≥1630 €	6-10 years	No		No	Yes	Average	No		Yes	Yes	Yes, always	Yes, sometimes	Publications in scientific journals, Conference reports, Professional training/courses	Yes	No	No	Yes	Yes	No	Yes	No	Yes, often	Yes	Nazwisko autora/autorów, Renoma czasopisma, Informacje dot. finansowania badań (np. grant), Informacje dot. konfliktu interesów (autorów pracy), Data publikacji, Dostępność danej publikacji w bazach danych	Yes	Yes	Yes	Yes	No	Yes	No	No	Yes	2	5
2024-04-08 18:14:47	I agree	Female	26-39	Higher education, first cycle (bachelor's or master’s degree)	City with more than 500,000 residents	Pharmacist in an open pharmacy	Yes	No	No	No	No	No	No	1160-1630 €	6-10 years	No		No	Yes	Very good	No		Yes	Yes	Yes, always	Yes, sometimes	Publications in scientific journals, Webinars, Conference reports	Yes	No	Yes	Yes	No	No	Yes	No	Yes, sometimes	Yes	Renoma czasopisma, Renoma ośrodka/instytucji (ew. kraj), w którym przeprowadzono badanie, Metodologia badania, Data publikacji	Yes	Yes	No	No	Yes	No	No	Yes	No	1	6
2024-04-09 18:15:26	I agree	Female	40-59	Higher education, first cycle (bachelor's or master’s degree)	Village	Pharmacist in an open pharmacy	Yes	No	No	No	No	No	No	≥1630 €	≥20 years	No		No	Yes	Very good	No		Yes	Yes	Yes, always	Yes, always	Publications in scientific journals, Academic books, Conference reports	Yes	Yes	No	Yes	No	No	Yes	Yes	Yes, often	Yes	Renoma czasopisma, Metodologia badania, Informacje dot. finansowania badań (np. grant), Informacje dot. konfliktu interesów (autorów pracy), Data publikacji, Dostępność danej publikacji w bazach danych	Yes	Yes	Yes	Yes	Yes	Yes	No	No	No	2	5
2024-04-09 18:36:38	I agree	Male	26-39	Higher education, first cycle (bachelor's or master’s degree)	City with more than 500,000 residents	Pharmacist in an open pharmacy	Yes	No	No	No	No	No	No	1160-1630 €	6-10 years	No		No	Yes	Good	No		Yes	Yes	Yes, always	Yes, always	Publications in scientific journals, Academic books, Conference reports, The internet (forums, blogs, social media)	Yes	Yes	No	Yes	No	Yes	Yes	No	Yes, often	Yes	Renoma czasopisma, Metodologia badania, Informacje dot. finansowania badań (np. grant), Data publikacji	Yes	Yes	Yes	No	Yes	No	No	No	No	1	6
2024-04-09 18:37:54	I agree	Female	26-39	Higher education, first cycle (bachelor's or master’s degree)	City with more than 500,000 residents	Pharmacist in an open pharmacy	Yes	No	No	No	No	No	No	1160-1630 €	0-5 years	No		No	Yes	Average	Yes	No	Yes	Yes	Yes, always	Yes, sometimes	Publications in scientific journals, Academic books, The internet (forums, blogs, social media)	Yes	Yes	No	No	No	Yes	Yes	Yes	Yes, sometimes	Yes	Renoma czasopisma, Renoma ośrodka/instytucji (ew. kraj), w którym przeprowadzono badanie, Sposób przedstawienia wyników badania (ryciny, tabele), Informacje dot. finansowania badań (np. grant), Data publikacji	Yes	Yes	Yes	No	No	No	Yes	Yes	No	3	7
2024-04-09 18:42:42	I agree	Male	26-39	Higher education, first cycle (bachelor's or master’s degree)	City with more than 500,000 residents	Pharmacist in an open pharmacy	Yes	No	No	No	No	No	No	1160-1630 €	0-5 years	No		No	Yes	Average	No		Yes	Yes	Yes, always	Yes, sometimes	Publications in scientific journals, Conference reports	Yes	No	No	Yes	No	No	No	No	Yes, sometimes	Yes	Renoma ośrodka/instytucji (ew. kraj), w którym przeprowadzono badanie, Metodologia badania, Data publikacji	Yes	No	No	No	Yes	No	No	Yes	No	2	6
2024-04-09 18:55:39	I agree	Female	40-59	Pharmacy technician	City with more than 500,000 residents	Pharmacy technician	No	No	Yes	No	No	No	No	580-1160 €	11-19 years	No		No	Yes	Average	No		Yes	Yes	Yes, always	Yes, always	Publications in scientific journals, Webinars, Conference reports, Professional training/courses, The internet (forums, blogs, social media)	Yes	No	Yes	Yes	Yes	Yes	Yes	No	Yes, often	Yes	Renoma czasopisma, Metodologia badania, Informacje dot. finansowania badań (np. grant), Informacje dot. konfliktu interesów (autorów pracy), Data publikacji, Dostępność danej publikacji w bazach danych	Yes	Yes	Yes	Yes	Yes	Yes	No	No	No	2	1
2024-04-09 18:56:31	I agree	Female	26-39	Higher education, first cycle (bachelor's or master’s degree)	Town up to 100,000 residents	Pharmacist in an open pharmacy	Yes	No	No	No	No	No	No	1160-1630 €	6-10 years	No		No	Yes	Good	No		Yes	Yes	Yes, always	Yes, sometimes	Publications in scientific journals, Conference reports, Professional training/courses	Yes	No	No	Yes	Yes	No	Yes	No	Yes, often	Yes	Renoma czasopisma, Metodologia badania, Sposób przedstawienia wyników badania (ryciny, tabele), Informacje dot. finansowania badań (np. grant), Data publikacji, Dostępność danej publikacji w bazach danych	Yes	Yes	Yes	Yes	Yes	No	Yes	No	No	2	5
2024-04-09 19:22:32	I agree	Female	26-39	Higher education, first cycle (bachelor's or master’s degree)	Town up to 100,000 residents	Pharmacist in an open pharmacy	Yes	No	No	No	No	No	No	1160-1630 €	0-5 years	No		No	Yes	Average	No		Yes	Yes	Yes, always	Yes, sometimes	Webinars, Conference reports, The internet (forums, blogs, social media)	No	No	Yes	Yes	No	Yes	Yes	No	Yes, sometimes	Yes	Renoma czasopisma, Informacje dot. finansowania badań (np. grant), Informacje dot. konfliktu interesów (autorów pracy), Data publikacji	Yes	Yes	Yes	No	No	Yes	No	No	No	2	5
2024-04-09 19:23:22	I agree	Female	26-39	Higher education, first cycle (bachelor's or master’s degree)	Town up to 100,000 residents	Pharmacist in an open pharmacy	Yes	No	No	No	No	No	No	≥1630 €	0-5 years	No		No	Yes	Good	No		Yes	Yes	Yes, always	Yes, sometimes	Publications in scientific journals, Academic books, Conference reports	Yes	Yes	No	Yes	No	No	Yes	No	Yes, often	Yes	Renoma czasopisma, Renoma ośrodka/instytucji (ew. kraj), w którym przeprowadzono badanie, Metodologia badania, Data publikacji	Yes	Yes	No	No	Yes	No	No	Yes	No	1	6
2024-04-09 19:29:28	I agree	Female	26-39	Higher education, first cycle (bachelor's or master’s degree)	Town up to 250,000 residents	Pharmacist in an open pharmacy	Yes	No	No	No	No	No	No	1160-1630 €	6-10 years	No		No	Yes	Good	No		Yes	Yes	Yes, always	Yes, always	Publications in scientific journals, Conference reports, Professional training/courses	Yes	No	No	Yes	Yes	No	Yes	Yes	Yes, sometimes	Yes	Renoma czasopisma, Metodologia badania, Informacje dot. finansowania badań (np. grant), Data publikacji, Dostępność danej publikacji w bazach danych	Yes	Yes	Yes	Yes	Yes	No	No	No	No	4	3
2024-04-09 20:35:35	I agree	Female	40-59	Pharmacy technician	Town up to 100,000 residents	Pharmacy technician	No	No	Yes	No	No	No	No	580-1160 €	6-10 years	No		No	Yes	Average	No		No wiem	Yes	Yes, sometimes	Yes, always	Publications in scientific journals, Conference reports, Professional training/courses	Yes	No	No	Yes	Yes	No	Yes	No	Yes, sometimes	Yes	Renoma czasopisma, Renoma ośrodka/instytucji (ew. kraj), w którym przeprowadzono badanie, Sposób przedstawienia wyników badania (ryciny, tabele), Data publikacji	Yes	Yes	No	No	No	No	Yes	Yes	No	4	2
2024-04-09 20:41:55	I agree	Female	26-39	Pharmacy technician	Town up to 100,000 residents	Pharmacy technician	No	No	Yes	No	No	No	No	580-1160 €	6-10 years	No		No	Yes	Average	No		Yes	Yes	Yes, sometimes	Yes, sometimes	Publications in scientific journals, Conference reports, Professional training/courses, The internet (forums, blogs, social media)	Yes	No	No	Yes	Yes	Yes	Yes	No	Yes, often	Yes	Renoma czasopisma, Sposób przedstawienia wyników badania (ryciny, tabele), Data publikacji, Dostępność danej publikacji w bazach danych	Yes	Yes	No	Yes	No	No	Yes	No	No	5	1
2024-04-09 20:46:14	I agree	Male	26-39	Higher education, first cycle (bachelor's or master’s degree)	Town up to 100,000 residents	Pharmacist in an open pharmacy	Yes	No	No	No	No	No	No	1160-1630 €	0-5 years	No		No	Yes	Good	No		Yes	Yes	Yes, always	Yes, sometimes	Publications in scientific journals, Academic books, Webinars, Conference reports, Professional training/courses	Yes	Yes	Yes	Yes	Yes	No	Yes	No	Yes, often	Yes	Renoma czasopisma, Metodologia badania, Informacje dot. finansowania badań (np. grant), Data publikacji, Dostępność danej publikacji w bazach danych	Yes	Yes	Yes	Yes	Yes	No	No	No	No	4	7
2024-04-09 20:55:40	I agree	Female	26-39	Pharmacy technician	City with more than 500,000 residents	Pharmacy technician	No	No	Yes	No	No	No	No	580-1160 €	6-10 years	No		No	Yes	Average	No		Yes	Yes	Yes, always	Yes, always	Publications in scientific journals, Academic books, Conference reports, Professional training/courses, The internet (forums, blogs, social media)	Yes	Yes	No	Yes	Yes	Yes	Yes	No	Yes, sometimes	Yes	Renoma czasopisma, Informacje dot. finansowania badań (np. grant), Informacje dot. konfliktu interesów (autorów pracy), Data publikacji	Yes	Yes	Yes	No	No	Yes	No	No	No	3	7
2024-04-09 20:59:04	I agree	Female	40-59	Pharmacy technician	Town up to 100,000 residents	Pharmacy technician	No	No	Yes	No	No	No	No	580-1160 €	11-19 years	No		No	Yes	Good	No		Yes	Yes	Yes, sometimes	Yes, always	Publications in scientific journals, Conference reports, Professional training/courses, The internet (forums, blogs, social media)	Yes	No	No	Yes	Yes	Yes	Yes	No	Yes, sometimes	Yes	Renoma czasopisma, Renoma ośrodka/instytucji (ew. kraj), w którym przeprowadzono badanie, Metodologia badania, Informacje dot. finansowania badań (np. grant), Data publikacji, Dostępność danej publikacji w bazach danych	Yes	Yes	Yes	Yes	Yes	No	No	Yes	No	1	8
2024-04-09 20:56:25	I agree	Female	≥60	Pharmacy technician	City with more than 500,000 residents	Pharmacy technician	No	No	Yes	No	No	No	No	580-1160 €	≥20 years	No		No	Yes	Average	No		No wiem	Yes	Yes, sometimes	Yes, sometimes	Conference reports, Professional training/courses	No	No	No	Yes	Yes	No	No	No	Yes, sometimes	Yes	Renoma czasopisma, Renoma ośrodka/instytucji (ew. kraj), w którym przeprowadzono badanie, Data publikacji	Yes	Yes	No	No	No	No	No	Yes	No	3	2
2024-04-09 21:03:56	I agree	Female	≤26	Pharmacy technician	Town up to 100,000 residents	Pharmacy technician	No	No	Yes	No	No	No	No	580-1160 €	0-5 years	No		No	Yes	Average	No		Yes	Yes	Yes, sometimes	Yes, sometimes	Webinars, Conference reports, Professional training/courses, The internet (forums, blogs, social media)	No	No	Yes	Yes	Yes	Yes	No	No	Yes, sometimes	Yes	Renoma czasopisma, Metodologia badania, Informacje dot. finansowania badań (np. grant), Data publikacji	Yes	Yes	Yes	No	Yes	No	No	No	No	5	1
2024-04-09 21:05:04	I agree	Female	26-39	Pharmacy technician	Town up to 100,000 residents	Pharmacy technician	No	No	Yes	No	No	No	No	580-1160 €	6-10 years	No		No	Yes	Good	No		Yes	Yes	Yes, always	Yes, always	Publications in scientific journals, Webinars, Conference reports, Professional training/courses	Yes	No	Yes	Yes	Yes	No	No	No	Yes, sometimes	Yes	Renoma czasopisma, Metodologia badania, Sposób przedstawienia wyników badania (ryciny, tabele), Informacje dot. finansowania badań (np. grant), Data publikacji	Yes	Yes	Yes	No	Yes	No	Yes	No	No	1	3
2024-04-09 21:17:11	I agree	Female	26-39	Higher education, first cycle (bachelor's or master’s degree)	Town up to 100,000 residents	Pharmacist in an open pharmacy	Yes	No	No	No	No	No	No	1160-1630 €	11-19 years	No		No	Yes	Very good	No		Yes	Yes	Yes, always	Yes, always	Publications in scientific journals, Professional training/courses	Yes	No	No	No	Yes	No	Yes	No	Yes, sometimes	Yes	Renoma czasopisma, Metodologia badania, Sposób przedstawienia wyników badania (ryciny, tabele), Informacje dot. finansowania badań (np. grant), Data publikacji, Dostępność danej publikacji w bazach danych	Yes	Yes	Yes	Yes	Yes	No	Yes	No	No	4	1
2024-04-09 21:18:21	I agree	Female	26-39	Higher education, first cycle (bachelor's or master’s degree)	Town up to 100,000 residents	Pharmacist in an open pharmacy	Yes	No	No	No	No	No	No	1160-1630 €	6-10 years	No		No	Yes	Very good	Yes	No	Yes	Yes	Yes, always	Yes, always	Publications in scientific journals, Conference reports, Professional training/courses	Yes	No	No	Yes	Yes	No	Yes	Yes	Yes, often	Yes	Metodologia badania, Informacje dot. finansowania badań (np. grant), Data publikacji, Dostępność danej publikacji w bazach danych	Yes	No	Yes	Yes	Yes	No	No	No	No	5	3
2024-04-09 21:18:47	I agree	Female	≤26	Pharmacy technician	Town up to 100,000 residents	Pharmacy technician	No	No	Yes	No	No	No	No	580-1160 €	0-5 years	No		No	Yes	Average	No		Yes	Yes	Yes, sometimes	Yes, sometimes	Publications in scientific journals, Conference reports, The internet (forums, blogs, social media)	Yes	No	No	Yes	No	Yes	Yes	No	Yes, often	Yes	Renoma czasopisma, Renoma ośrodka/instytucji (ew. kraj), w którym przeprowadzono badanie, Metodologia badania, Sposób przedstawienia wyników badania (ryciny, tabele), Data publikacji	Yes	Yes	No	No	Yes	No	Yes	Yes	No	3	2
2024-04-09 22:00:16	I agree	Female	≤26	Pharmacy technician	Town up to 100,000 residents	Pharmacy technician	No	No	Yes	No	No	No	No	≤2500	0-5 years	No		No	Yes	Average	No		Yes	Yes	Yes, sometimes	Yes, sometimes	Academic books, The internet (forums, blogs, social media)	No	Yes	No	No	No	Yes	No	No	Yes, sometimes	No	Renoma czasopisma, Renoma ośrodka/instytucji (ew. kraj), w którym przeprowadzono badanie, Metodologia badania	No	Yes	No	No	Yes	No	No	Yes	No	1	7
2024-04-09 22:04:11	I agree	Female	40-59	Pharmacy technician	Town up to 100,000 residents	Pharmacy technician	No	No	Yes	No	No	No	No	580-1160 €	11-19 years	No		No	Yes	Good	No		Yes	Yes	Yes, always	Yes, sometimes	Publications in scientific journals, Conference reports, Professional training/courses, The internet (forums, blogs, social media)	Yes	No	No	Yes	Yes	Yes	Yes	No	Yes, sometimes	Yes	Renoma czasopisma, Informacje dot. finansowania badań (np. grant), Informacje dot. konfliktu interesów (autorów pracy), Data publikacji	Yes	Yes	Yes	No	No	Yes	No	No	No	2	5
2024-04-09 22:05:59	I agree	Female	40-59	Higher education, first cycle (bachelor's or master’s degree)	Town up to 100,000 residents	Pharmacist in an open pharmacy	Yes	No	No	No	No	No	No	≥1630 €	≥20 years	No		No	Yes	Very good	No		Yes	Yes	Yes, always	Yes, always	Publications in scientific journals, Conference reports, Professional training/courses	Yes	No	No	Yes	Yes	No	Yes	No	Yes, often	Yes	Renoma czasopisma, Metodologia badania, Informacje dot. finansowania badań (np. grant), Informacje dot. konfliktu interesów (autorów pracy), Data publikacji, Dostępność danej publikacji w bazach danych	Yes	Yes	Yes	Yes	Yes	Yes	No	No	No	2	1
2024-04-09 22:09:23	I agree	Female	26-39	Pharmacy technician	Town up to 100,000 residents	Pharmacy technician	No	No	Yes	No	No	No	No	580-1160 €	11-19 years	No		No	Yes	Good	No		Yes	Yes	Yes, sometimes	Yes, sometimes	Conference reports, Professional training/courses, The internet (forums, blogs, social media)	No	No	No	Yes	Yes	Yes	No	No	Yes, sometimes	Yes	Renoma czasopisma, Renoma ośrodka/instytucji (ew. kraj), w którym przeprowadzono badanie, Data publikacji	Yes	Yes	No	No	No	No	No	Yes	No	2	5
2024-04-09 22:16:58	I agree	Female	26-39	Higher education, first cycle (bachelor's or master’s degree)	Town up to 100,000 residents	Pharmacist in an open pharmacy	Yes	No	No	No	No	No	No	1160-1630 €	0-5 years	No		No	Yes	Good	Yes	No	Yes	Yes	Yes, sometimes	Yes, always	Publications in scientific journals	Yes	No	No	No	No	No	No	No	Yes, sometimes	Yes	Renoma czasopisma, Renoma ośrodka/instytucji (ew. kraj), w którym przeprowadzono badanie, Informacje dot. finansowania badań (np. grant), Data publikacji, Dostępność danej publikacji w bazach danych	Yes	Yes	Yes	Yes	No	No	No	Yes	No	2	4
2024-04-09 22:34:02	I agree	Female	26-39	Higher education, first cycle (bachelor's or master’s degree)	Town up to 100,000 residents	Pharmacist in an open pharmacy	Yes	No	No	No	No	No	No	1160-1630 €	11-19 years	No		No	Yes	Good	No		Yes	Yes	Yes, always	Yes, always	Publications in scientific journals, Academic books, Conference reports, Professional training/courses, The internet (forums, blogs, social media)	Yes	Yes	No	Yes	Yes	Yes	Yes	No	Yes, sometimes	Yes	Renoma czasopisma, Metodologia badania, Sposób przedstawienia wyników badania (ryciny, tabele), Informacje dot. finansowania badań (np. grant), Data publikacji, Dostępność danej publikacji w bazach danych	Yes	Yes	Yes	Yes	Yes	No	Yes	No	No	4	5
2024-04-09 22:45:08	I agree	Female	40-59	Pharmacy technician	Town up to 100,000 residents	Pharmacy technician	No	No	Yes	No	No	No	No	580-1160 €	11-19 years	No		No	No	Good	No		Yes	Yes	Yes, sometimes	Yes, sometimes	Publications in scientific journals, Academic books, Conference reports, Professional training/courses	Yes	Yes	No	Yes	Yes	No	Yes	No	Yes, sometimes	Yes	Renoma czasopisma, Sposób przedstawienia wyników badania (ryciny, tabele), Informacje dot. finansowania badań (np. grant), Informacje dot. konfliktu interesów (autorów pracy), Data publikacji	Yes	Yes	Yes	No	No	Yes	Yes	No	No	4	3
2024-04-09 22:48:00	I agree	Female	26-39	Higher education, first cycle (bachelor's or master’s degree)	Town up to 100,000 residents	Pharmacist in an open pharmacy	Yes	No	No	No	No	No	No	1160-1630 €	6-10 years	No		No	Yes	Good	No		Yes	Yes	Yes, always	Yes, sometimes	Publications in scientific journals, Academic books, Conference reports, Professional training/courses	Yes	Yes	No	Yes	Yes	No	Yes	No	Yes, sometimes	Yes	Metodologia badania, Data publikacji, Dostępność danej publikacji w bazach danych	Yes	No	No	Yes	Yes	No	No	No	No	1	2
2024-04-09 22:50:55	I agree	Female	26-39	Pharmacy technician	Town up to 100,000 residents	Pharmacy technician	No	No	Yes	No	No	No	No	580-1160 €	11-19 years	No		No	Yes	Average	No		No wiem	Yes	Yes, sometimes	Yes, sometimes	Publications in scientific journals, Conference reports, Professional training/courses, The internet (forums, blogs, social media)	Yes	No	No	Yes	Yes	Yes	Yes	No	Yes, sometimes	Yes	Renoma czasopisma, Metodologia badania, Sposób przedstawienia wyników badania (ryciny, tabele), Informacje dot. finansowania badań (np. grant), Data publikacji	Yes	Yes	Yes	No	Yes	No	Yes	No	No	1	8
2024-04-09 22:52:47	I agree	Male	26-39	Higher education, first cycle (bachelor's or master’s degree)	Town up to 100,000 residents	Pharmacist in an open pharmacy	Yes	No	No	No	No	No	No	≥1630 €	6-10 years	No		No	Yes	Good	No		Yes	Yes	Yes, always	Yes, always	Publications in scientific journals, Academic books, Conference reports	Yes	Yes	No	Yes	No	No	Yes	No	Yes, often	Yes	Renoma czasopisma, Metodologia badania, Sposób przedstawienia wyników badania (ryciny, tabele), Informacje dot. finansowania badań (np. grant), Data publikacji, Dostępność danej publikacji w bazach danych	Yes	Yes	Yes	Yes	Yes	No	Yes	No	No	2	7
2024-04-10 08:26:05	I agree	Female	≤26	Higher education, first cycle (bachelor's or master’s degree)	Town up to 250,000 residents	Pharmacist in an open pharmacy	Yes	No	No	No	No	No	No	1160-1630 €	0-5 years	No		No	Yes	Average	No		Yes	Yes	Yes, always	Yes, sometimes	Publications in scientific journals, Conference reports, Professional training/courses	Yes	No	No	Yes	Yes	No	Yes	No	Yes, sometimes	No	Renoma czasopisma, Metodologia badania, Sposób przedstawienia wyników badania (ryciny, tabele), Data publikacji, Dostępność danej publikacji w bazach danych	Yes	Yes	No	Yes	Yes	No	Yes	No	No	2	1
2024-04-10 08:32:23	I agree	Female	≤26	Pharmacy technician	Town up to 250,000 residents	Pharmacy technician	No	No	Yes	No	No	No	No	580-1160 €	0-5 years	No		No	Yes	Good	No		Yes	Yes	Yes, sometimes	Yes, sometimes	Publications in scientific journals, Webinars, Conference reports, Professional training/courses, The internet (forums, blogs, social media)	Yes	No	Yes	Yes	Yes	Yes	No	No	Yes, sometimes	Yes	Renoma czasopisma, Informacje dot. finansowania badań (np. grant), Informacje dot. konfliktu interesów (autorów pracy), Data publikacji	Yes	Yes	Yes	No	No	Yes	No	No	No	2	3
2024-04-10 13:16:42	I agree	Female	26-39	Higher education, first cycle (bachelor's or master’s degree)	Town up to 500,000 residents	Pharmacist in an open pharmacy	Yes	No	No	No	No	No	No	1160-1630 €	6-10 years	No		No	Yes	Very good	No		Yes	Yes	Yes, always	Yes, always	Publications in scientific journals, Academic books, Conference reports, Professional training/courses	Yes	Yes	No	Yes	Yes	No	Yes	No	Yes, sometimes	Yes	Renoma czasopisma, Metodologia badania, Informacje dot. finansowania badań (np. grant), Informacje dot. konfliktu interesów (autorów pracy), Data publikacji, Dostępność danej publikacji w bazach danych	Yes	Yes	Yes	Yes	Yes	Yes	No	No	No	3	6
2024-04-11 12:30:56	I agree	Female	26-39	Higher education, first cycle (bachelor's or master’s degree)	City with more than 500,000 residents	Pharmacist in an open pharmacy	Yes	No	No	No	No	No	No	≥1630 €	11-19 years	No		No	Yes	Very good	No		Yes	Yes	Yes, always	Yes, always	Publications in scientific journals, Academic books, Conference reports	Yes	Yes	No	Yes	No	No	Yes	No	Yes, often	Yes	Renoma czasopisma, Renoma ośrodka/instytucji (ew. kraj), w którym przeprowadzono badanie, Metodologia badania, Informacje dot. finansowania badań (np. grant), Informacje dot. konfliktu interesów (autorów pracy), Data publikacji, Dostępność danej publikacji w bazach danych	Yes	Yes	Yes	Yes	Yes	Yes	No	Yes	No	1	5
2024-04-11 12:32:03	I agree	Male	26-39	Higher education, first cycle (bachelor's or master’s degree)	City with more than 500,000 residents	Pharmacist in an open pharmacy	Yes	No	No	No	No	No	No	1160-1630 €	0-5 years	No		No	Yes	Average	No		Yes	Yes	Yes, sometimes	Yes, sometimes	Publications in scientific journals, Conference reports, Professional training/courses, The internet (forums, blogs, social media)	Yes	No	No	Yes	Yes	Yes	Yes	No	Yes, sometimes	Yes	Renoma czasopisma, Metodologia badania, Sposób przedstawienia wyników badania (ryciny, tabele), Informacje dot. finansowania badań (np. grant), Data publikacji, Dostępność danej publikacji w bazach danych	Yes	Yes	Yes	Yes	Yes	No	Yes	No	No	3	5
2024-04-11 12:35:59	I agree	Female	26-39	Higher education, first cycle (bachelor's or master’s degree)	City with more than 500,000 residents	Pharmacist in an open pharmacy	Yes	No	No	No	No	No	No	1160-1630 €	6-10 years	No		No	Yes	Good	No		Yes	Yes	Yes, always	Yes, sometimes	Publications in scientific journals, Academic books, Webinars, Conference reports, Professional training/courses, The internet (forums, blogs, social media)	Yes	Yes	Yes	Yes	Yes	Yes	Yes	No	Yes, sometimes	Yes	Renoma czasopisma, Metodologia badania, Informacje dot. finansowania badań (np. grant), Data publikacji, Dostępność danej publikacji w bazach danych	Yes	Yes	Yes	Yes	Yes	No	No	No	No	2	7
2024-04-11 16:14:35	I agree	Female	26-39	Higher education, first cycle (bachelor's or master’s degree)	City with more than 500,000 residents	Pharmacist in an open pharmacy	Yes	No	No	No	No	No	No	1160-1630 €	6-10 years	No		No	Yes	Good	No		Yes	Yes	Yes, always	Yes, always	Academic books, Conference reports, The internet (forums, blogs, social media)	No	Yes	No	Yes	No	Yes	Inne	No	Yes, sometimes	Yes	Renoma czasopisma, Metodologia badania, Informacje dot. finansowania badań (np. grant), Data publikacji	Yes	Yes	Yes	No	Yes	No	No	No	No	3	5
2024-04-11 16:18:56	I agree	Female	26-39	Higher education, first cycle (bachelor's or master’s degree)	City with more than 500,000 residents	Pharmacist in an open pharmacy	Yes	No	No	No	No	No	No	1160-1630 €	6-10 years	No		No	Yes	Average	No		Yes	Yes	Yes, always	Yes, always	Publications in scientific journals, Webinars, Conference reports, Professional training/courses, The internet (forums, blogs, social media)	Yes	No	Yes	Yes	Yes	Yes	No	No	Yes, sometimes	Yes	Renoma czasopisma, Metodologia badania, Informacje dot. finansowania badań (np. grant), Data publikacji, Dostępność danej publikacji w bazach danych	Yes	Yes	Yes	Yes	Yes	No	No	No	No	3	6
2024-04-11 16:24:37	I agree	Male	26-39	Higher education, first cycle (bachelor's or master’s degree)	City with more than 500,000 residents	Pharmacist in an open pharmacy	Yes	No	No	No	No	No	No	1160-1630 €	11-19 years	No		No	Yes	Very good	No		Yes	Yes	Yes, always	Yes, always	Publications in scientific journals, Academic books, Conference reports, Professional training/courses, The internet (forums, blogs, social media)	Yes	Yes	No	Yes	Yes	Yes	No	No	Yes, sometimes	Yes	Renoma czasopisma, Informacje dot. finansowania badań (np. grant), Data publikacji, Dostępność danej publikacji w bazach danych	Yes	Yes	Yes	Yes	No	No	No	No	No	3	5
2024-04-12 09:15:48	I agree	Male	26-39	Higher education, first cycle (bachelor's or master’s degree)	Town up to 100,000 residents	Pharmacist in an open pharmacy	Yes	No	No	No	No	No	No	1160-1630 €	6-10 years	No		No	Yes	Good	No		Yes	Yes	Yes, always	Yes, always	Publications in scientific journals, Academic books, Webinars, Conference reports, Professional training/courses, The internet (forums, blogs, social media)	Yes	Yes	Yes	Yes	Yes	Yes	Yes	No	Yes, often	Yes	Renoma czasopisma, Metodologia badania, Informacje dot. finansowania badań (np. grant), Data publikacji, Dostępność danej publikacji w bazach danych	Yes	Yes	Yes	Yes	Yes	No	No	No	No	4	5
2024-04-12 09:22:05	I agree	Female	26-39	Pharmacy technician	Town up to 100,000 residents	Pharmacy technician	No	No	Yes	No	No	No	No	580-1160 €	6-10 years	No		No	Yes	Good	No		Yes	Yes	Yes, sometimes	Yes, sometimes	Publications in scientific journals, Conference reports, Professional training/courses, The internet (forums, blogs, social media)	Yes	No	No	Yes	Yes	Yes	No	No	Yes, sometimes	Yes	Renoma czasopisma, Metodologia badania, Informacje dot. finansowania badań (np. grant), Data publikacji	Yes	Yes	Yes	No	Yes	No	No	No	No	4	8
2024-04-12 11:16:39	I agree	Female	40-59	Higher education, first cycle (bachelor's or master’s degree)	Town up to 100,000 residents	Pharmacist in an open pharmacy	Yes	No	No	No	No	No	No	1160-1630 €	0-5 years	No		No	Yes	Good	No		Yes	Yes	Yes, always	Yes, sometimes	Publications in scientific journals, Conference reports, The internet (forums, blogs, social media)	Yes	No	No	Yes	No	Yes	Inne	No	Yes, sometimes	Yes	Renoma czasopisma, Informacje dot. finansowania badań (np. grant), Informacje dot. konfliktu interesów (autorów pracy), Data publikacji	Yes	Yes	Yes	No	No	Yes	No	No	No	2	6
2024-04-12 11:22:12	I agree	Female	26-39	Pharmacy technician	Town up to 100,000 residents	Pharmacy technician	No	No	Yes	No	No	No	No	580-1160 €	0-5 years	No		No	Yes	Average	No		Yes	Yes	Yes, sometimes	Yes, always	Conference reports, Professional training/courses, The internet (forums, blogs, social media)	No	No	No	Yes	Yes	Yes	No	No	Yes, sometimes	Yes	Renoma czasopisma, Renoma ośrodka/instytucji (ew. kraj), w którym przeprowadzono badanie, Metodologia badania, Data publikacji	Yes	Yes	No	No	Yes	No	No	Yes	No	1	5
2024-04-12 13:22:33	I agree	Female	≤26	Higher education, first cycle (bachelor's or master’s degree)	City with more than 500,000 residents	Pharmacist in an open pharmacy	Yes	No	No	No	No	No	No	1160-1630 €	0-5 years	No		No	Yes	Good	No		Yes	Yes	Yes, always	Yes, always	Publications in scientific journals, Conference reports	Yes	No	No	Yes	No	No	Yes	No	Yes, sometimes	Yes	Renoma czasopisma, Renoma ośrodka/instytucji (ew. kraj), w którym przeprowadzono badanie, Metodologia badania, Informacje dot. finansowania badań (np. grant), Data publikacji	Yes	Yes	Yes	No	Yes	No	No	Yes	No	3	4
2024-04-12 17:23:20	I agree	Female	26-39	Higher education, first cycle (bachelor's or master’s degree)	Village	Pharmacist in an open pharmacy	Yes	No	No	No	No	No	No	1160-1630 €	0-5 years	No		No	Yes	Good	No		Yes	Yes	Yes, always	Yes, always	Publications in scientific journals, The internet (forums, blogs, social media)	Yes	No	No	No	No	Yes	Yes	No	Yes, sometimes	Yes	Renoma czasopisma, Metodologia badania, Sposób przedstawienia wyników badania (ryciny, tabele), Informacje dot. finansowania badań (np. grant), Data publikacji, Dostępność danej publikacji w bazach danych	Yes	Yes	Yes	Yes	Yes	No	Yes	No	No	2	5
2024-04-12 18:41:19	I agree	Female	26-39	Higher education, first cycle (bachelor's or master’s degree)	Town up to 250,000 residents	Pharmacist in an open pharmacy	Yes	No	No	No	No	No	No	1160-1630 €	0-5 years	No		No	Yes	Average	No		Yes	Yes	Yes, always	Yes, always	Publications in scientific journals, Academic books, Webinars, Conference reports	Yes	Yes	Yes	Yes	No	No	Yes	No	Yes, often	Yes	Renoma czasopisma, Metodologia badania, Informacje dot. finansowania badań (np. grant), Data publikacji, Dostępność danej publikacji w bazach danych	Yes	Yes	Yes	Yes	Yes	No	No	No	No	1	2
2024-04-12 18:52:04	I agree	Female	26-39	Pharmacy technician	Town up to 250,000 residents	Pharmacy technician	No	No	Yes	No	No	No	No	580-1160 €	0-5 years	No		No	Yes	Good	No		Yes	Yes	Yes, always	Yes, sometimes	Publications in scientific journals, Professional training/courses, The internet (forums, blogs, social media)	Yes	No	No	No	Yes	Yes	No	No	Yes, often	Yes	Metodologia badania, Informacje dot. finansowania badań (np. grant), Data publikacji	Yes	No	Yes	No	Yes	No	No	No	No	4	3
2024-04-13 19:02:01	I agree	Female	26-39	Higher education, first cycle (bachelor's or master’s degree)	Town up to 100,000 residents	Pharmacist in an open pharmacy	Yes	No	No	No	No	No	No	1160-1630 €	0-5 years	No		No	Yes	Good	No		Yes	Yes	Yes, sometimes	Yes, always	Publications in scientific journals, Conference reports, Professional training/courses, The internet (forums, blogs, social media)	Yes	No	No	Yes	Yes	Yes	No	No	Yes, sometimes	Yes	Renoma czasopisma, Metodologia badania, Sposób przedstawienia wyników badania (ryciny, tabele), Informacje dot. finansowania badań (np. grant), Data publikacji, Dostępność danej publikacji w bazach danych	Yes	Yes	Yes	Yes	Yes	No	Yes	No	No	1	6
2024-04-13 19:35:34	I agree	Female	26-39	Higher education, first cycle (bachelor's or master’s degree)	Town up to 250,000 residents	Pharmacist in an open pharmacy	Yes	No	No	No	No	No	No	1160-1630 €	6-10 years	No		No	Yes	Average	No		Yes	Yes	Yes, always	Yes, sometimes	Publications in scientific journals, Webinars, Conference reports	Yes	No	Yes	Yes	No	No	No	No	Yes, sometimes	Yes	Renoma czasopisma, Metodologia badania, Informacje dot. finansowania badań (np. grant), Data publikacji	Yes	Yes	Yes	No	Yes	No	No	No	No	3	5
2024-04-13 19:40:06	I agree	Male	40-59	Pharmacy technician	Town up to 250,000 residents	Pharmacy technician	No	No	Yes	No	No	No	No	580-1160 €	11-19 years	No		No	Yes	Good	No		Yes	Yes	Yes, sometimes	Yes, sometimes	Publications in scientific journals, Conference reports, Professional training/courses	Yes	No	No	Yes	Yes	No	Yes	No	Yes, sometimes	Yes	Renoma czasopisma, Renoma ośrodka/instytucji (ew. kraj), w którym przeprowadzono badanie, Sposób przedstawienia wyników badania (ryciny, tabele), Informacje dot. finansowania badań (np. grant), Informacje dot. konfliktu interesów (autorów pracy), Data publikacji	Yes	Yes	Yes	No	No	Yes	Yes	Yes	No	3	7
2024-04-13 19:56:26	I agree	Female	26-39	Higher education, first cycle (bachelor's or master’s degree)	Town up to 100,000 residents	Pharmacist in an open pharmacy	Yes	No	No	No	No	No	No	1160-1630 €	6-10 years	No		No	Yes	Good	No		Yes	Yes	Yes, always	Yes, always	Publications in scientific journals, Academic books, Conference reports, Professional training/courses	Yes	Yes	No	Yes	Yes	No	Yes	No	Yes, often	Yes	Metodologia badania, Informacje dot. finansowania badań (np. grant), Informacje dot. konfliktu interesów (autorów pracy), Data publikacji, Dostępność danej publikacji w bazach danych	Yes	No	Yes	Yes	Yes	Yes	No	No	No	3	5
2024-04-13 20:44:46	I agree	Female	26-39	Higher education, first cycle (bachelor's or master’s degree)	Town up to 100,000 residents	Pharmacist in an open pharmacy	Yes	No	No	No	No	No	No	1160-1630 €	0-5 years	No		No	Yes	Good	No		Yes	Yes	Yes, always	Yes, always	Publications in scientific journals, Academic books, Webinars, Conference reports	Yes	Yes	Yes	Yes	No	No	Yes	Yes	Yes, sometimes	Yes	Renoma czasopisma, Metodologia badania, Informacje dot. finansowania badań (np. grant), Data publikacji, Dostępność danej publikacji w bazach danych	Yes	Yes	Yes	Yes	Yes	No	No	No	No	3	7
2024-04-14 09:47:22	I agree	Male	40-59	Pharmacy technician	City with more than 500,000 residents	Pharmacy technician	No	No	Yes	No	No	No	No	580-1160 €	6-10 years	No		No	Yes	Average	No		No wiem	Yes	Yes, sometimes	Yes, sometimes	Professional training/courses, The internet (forums, blogs, social media)	No	No	No	No	Yes	Yes	No	No	Yes, sometimes	Yes	Renoma czasopisma, Informacje dot. finansowania badań (np. grant), Informacje dot. konfliktu interesów (autorów pracy)	No	Yes	Yes	No	No	Yes	No	No	No	6	3
2024-04-14 09:52:12	I agree	Female	26-39	Higher education, first cycle (bachelor's or master’s degree)	City with more than 500,000 residents	Pharmacist in an open pharmacy, Currently not employed	Yes	No	No	No	No	Yes	No	Currently not employed	0-5 years	No		No	Yes	Average	No		Yes	Yes	Yes, sometimes	Yes, always	Publications in scientific journals, Webinars, Conference reports, Professional training/courses	Yes	No	Yes	Yes	Yes	No	Yes	No	Yes, sometimes	Yes	Renoma czasopisma, Metodologia badania, Informacje dot. finansowania badań (np. grant), Informacje dot. konfliktu interesów (autorów pracy), Data publikacji	Yes	Yes	Yes	No	Yes	Yes	No	No	No	3	5
2024-04-14 10:13:21	I agree	Female	≤26	Higher education, first cycle (bachelor's or master’s degree)	City with more than 500,000 residents	Pharmacist in an open pharmacy	Yes	No	No	No	No	No	No	1160-1630 €	0-5 years	No		No	Yes	Good	No		Yes	Yes	Yes, always	Yes, always	Publications in scientific journals, Academic books, Conference reports, Professional training/courses	Yes	Yes	No	Yes	Yes	No	Yes	No	Yes, sometimes	Yes	Renoma czasopisma, Metodologia badania, Sposób przedstawienia wyników badania (ryciny, tabele), Informacje dot. finansowania badań (np. grant), Data publikacji, Dostępność danej publikacji w bazach danych	Yes	Yes	Yes	Yes	Yes	No	Yes	No	No	4	5
2024-04-14 10:20:07	I agree	Female	26-39	Higher education, first cycle (bachelor's or master’s degree)	City with more than 500,000 residents	Pharmacy technician	No	No	Yes	No	No	No	No	580-1160 €	11-19 years	No		Yes	Yes	Good	No		Yes	Yes	Yes, always	Yes, always	Publications in scientific journals, Academic books, Webinars, Professional training/courses	Yes	Yes	Yes	No	Yes	No	Yes	Yes	Yes, sometimes	Yes	Renoma czasopisma, Renoma ośrodka/instytucji (ew. kraj), w którym przeprowadzono badanie, Data publikacji	Yes	Yes	No	No	No	No	No	Yes	No	3	5
[truncated: 26 more columns]
